# Supplementary material for: The NMDA receptor antagonist ketamine impairs and delays context-dependent decision making in the parietal cortex
Source: Commun Biol. 2022 Jul 20;5:690. doi: 10.1038/s42003-022-03626-z (PMC9300646; doi:10.1038/s42003-022-03626-z)
Supplement: Supplementary file 4 — Supplementary Data 1 [file 42003_2022_3626_MOESM4_ESM.xlsx]

## Sheet: Sheet1
			Monkey K											Monkey M
			Direction-discrimination task				Depth-discrimination task							Direction-discrimination task				Depth-discrimination task
			Congruent		Incongruent		Congruent		Incongruent					Congruent		Incongruent		Congruent		Incongruent
			Pre	Post	Pre	Post	Pre	Post	Pre	Post				Pre	Post	Pre	Post	Pre	Post	Pre	Post
	Error proportion	Day 1	0.03125	0.0322581	0.4375	0.3	0.03125	0	0.375	0.310345		Error proportion	Day 1	0.03125	0.0666667	0.03125	0.225806	0	0	0.03125	0.0344828
		Day 2	0.0625	0.0625	0.15625	0.40625	0.09375	0	0.1875	0.166667			Day 2	0.03125	0.03125	0.0625	0.21875	0.03125	0.0645161	0.03125	0.0967742
		Day 3	0.1875	0.0666667	0.125	0.137931	0	0	0.03125	0.258065			Day 3	0.03125	0.0333333	0.09375	0.193548	0	0.125	0	0.03125
		Day 4	0.21875	0.0645161	0.09375	0.21875	0.0625	0.037037	0.1875	0.241379			Day 4	0.03125	0.0645161	0.09375	0.1	0.03125	0.16129	0.125	0.0322581
		Day 5	0.125	0.0967742	0.1875	0.387097	0.03125	0	0.1875	0.0967742			Day 5	0	0	0.09375	0.133333	0.0625	0.15625	0.09375	0.133333
		Day 6	0.03125	0.0645161	0.15625	0.193548	0.03125	0.0322581	0.1875	0.233333			Day 6	0.03125	0.0967742	0.25	0.225806	0.03125	0.0645161	0.09375	0.172414
		Day 7	0.125	0.0322581	0.09375	0.275862	0	0	0.0625	0.129032			Day 7	0.03125	0.09375	0.21875	0.137931	0.03125	0	0.1875	0.2
		Day 8	0.0625	0.0645161	0.25	0.354839	0.03125	0.125	0.1875	0.206897			Day 8	0	0	0.28125	0.3	0	0	0.03125	0.09375
		Day 9	0.03125	0	0.09375	0.0625	0	0	0.0625	0.15625			Day 9	0	0	0.03125	0.0645161	0	0.0322581	0.03125	0.0625
		Day 10	0.125	0	0.09375	0.2	0.03125	0.0344828	0.0625	0.193548			Day 10	0.03125	0	0.03125	0.1	0	0.129032	0.09375	0.2
		Day 11	0.0625	0.1875	0.09375	0	0.21875	0.321429	0.03125	0			Day 11	0.03125	0.0322581	0.1875	0.0645161	0.0625	0	0.09375	0
		Day 12	0.09375	0.0333333	0.09375	0.25	0.125	0.16129	0.28125	0.233333			Day 12	0.0625	0.05	0.0625	0.136364	0.125	0.125	0.0625	0.0454545
		Day 13	0.09375	0	0.03125	0.0645161	0.03125	0.0625	0.1875	0.16129			Day 13	0.09375	0.136364	0.15625	0.130435	0.09375	0.047619	0.21875	0.181818
													Day 14	0.125	0.103448	0.0625	0.0666667	0.15625	0.0333333	0.125	0.1
	Reaction time (ms)	Day 1	390	425	377.5	415	450	477.5	620	715			Day 15	0.125	0.0967742	0	0.129032	0.125	0.15625	0.09375	0.166667
		Day 2	430	445	410	465	732.5	770	757.5	812.5			Day 16	0.09375	0.0833333	0.1875	0.307692	0.1875	0.1	0.34375	0.4
		Day 3	382.5	437.5	387.5	460	592.5	540	664.5	665			Day 17	0	0	0	0.0645161	0.125	0.0333333	0.03125	0.09375
		Day 4	390	440	382.5	422.5	615	635	630	645			Day 18	0.03125	0.0322581	0	0.0344828	0.21875	0	0.1875	0.3125
		Day 5	397	455	392.5	455	545	635	535	665
		Day 6	447.5	410	425	430	512.5	510	590	547.5		Reaction time (ms)	Day 1	537.5	497.5	540	560	447.5	485	470	510
		Day 7	382.5	470	397.5	600	485	595	520	710			Day 2	487.5	500	552.5	577.5	472	470	520	500
		Day 8	400	500	420	495	510	564.5	565	700			Day 3	420	487.5	470	550	410	482.5	454.5	512.5
		Day 9	435	580	450	455	505	605	567	710			Day 4	520	525	487.5	552.5	465	525	490	555
		Day 10	410	475	412.5	467.5	457.5	510	514.5	620			Day 5	455	462.5	462.5	485	450	480	505	502.5
		Day 11	522.5	592.5	487.5	567.5	565	710	567.5	660			Day 6	472.5	505	470	510	502.5	525	477.5	655
		Day 12	482.5	535	435	532.5	552.5	645	597.5	702.5			Day 7	462.5	502.5	505	550	472.5	477.5	542.5	535
		Day 13	470	507.5	435	525	552.5	577.5	592.5	625			Day 8	420	450	477.5	492	415	440	452.5	442.5
													Day 9	365	400	370	450	360	415	392.5	470
													Day 10	405	490	415	457.5	425	485	480	587.5
													Day 11	427.5	525	467.5	510	430	450	442.5	465
													Day 12	555	530	562.5	532.5	582.5	495	505	505
													Day 13	465	472.5	530	525	470	655	537.5	690
													Day 14	442.5	504	415	450	510	572.5	570	480
													Day 15	420	460	400	435	492.5	512	437.5	472.5
													Day 16	557.5	565	607.5	625	689.5	680	702.5	642.5
													Day 17	572.5	545	595	635	580	577.5	492.5	562.5
													Day 18	447.5	460	430	495	460	525	525	547.5
