# Supplementary material for: The NMDA receptor antagonist ketamine impairs and delays context-dependent decision making in the parietal cortex
Source: Commun Biol. 2022 Jul 20;5:690. doi: 10.1038/s42003-022-03626-z (PMC9300646; doi:10.1038/s42003-022-03626-z)
Supplement: Supplementary file 5 — Supplementary Data 2 [file 42003_2022_3626_MOESM5_ESM.xlsx]

## Sheet: fig.3a,b,d,e each data
			Number of trials	Number of Tin trials					Number of trials	Number of Tin trials
Monkey K	Pre	mcoh -8	104	0		Monkey M	Pre	mcoh -8	144	1
		mcoh -4	104	10				mcoh -4	144	1
		mcoh -2	104	21				mcoh -2	144	9
		mcoh -1	104	42				mcoh -1	144	34
		mcoh 0	208	106				mcoh 0	288	152
		mcoh 1	104	68				mcoh 1	144	106
		mcoh 2	104	75				mcoh 2	144	128
		mcoh 4	104	99				mcoh 4	144	143
		mcoh 8	104	103				mcoh 8	144	144
	Post	mcoh -8	98	3			Post	mcoh -8	130	1
		mcoh -4	97	5				mcoh -4	128	3
		mcoh -2	98	22				mcoh -2	120	5
		mcoh -1	98	49				mcoh -1	126	30
		mcoh 0	195	123				mcoh 0	253	121
		mcoh 1	100	72				mcoh 1	130	98
		mcoh 2	100	81				mcoh 2	126	115
		mcoh 4	92	86				mcoh 4	132	132
		mcoh 8	99	98				mcoh 8	132	132
			Number of trials	Number of Tin trials					Number of trials	Number of Tin trials
	Pre	bcorr -8	104	51			Pre	bcorr -8	144	48
		bcorr -4	104	41				bcorr -4	144	51
		bcorr -2	104	36				bcorr -2	144	58
		bcorr -1	104	39				bcorr -1	144	62
		bcorr 0	208	106				bcorr 0	288	152
		bcorr 1	104	59				bcorr 1	144	70
		bcorr 2	104	58				bcorr 2	144	76
		bcorr 4	104	59				bcorr 4	144	86
		bcorr 8	104	62				bcorr 8	144	94
	Post	bcorr -8	100	26			Post	bcorr -8	127	18
		bcorr -4	99	23				bcorr -4	123	44
		bcorr -2	97	35				bcorr -2	132	52
		bcorr -1	99	49				bcorr -1	127	55
		bcorr 0	195	123				bcorr 0	253	121
		bcorr 1	101	60				bcorr 1	126	65
		bcorr 2	97	69				bcorr 2	126	69
		bcorr 4	98	69				bcorr 4	125	71
		bcorr 8	97	70				bcorr 8	128	84

## Sheet: fig.3a,b,d,e fitted line
		Monkey K				Monkey M
		Motion coherence		Binocular correlation		Motion coherence		Binocular correlation
	Stim strength	Pre	Post	Pre	Post	Pre	Post	Pre	Post
	-8	0.00863534	0.00915535	0.411154	0.216145	0.000116855	8.43018e-05	0.294913	0.230094
	-7.9196	0.00906998	0.00961027	0.412153	0.218434	0.000127942	9.26033e-05	0.296484	0.232035
	-7.8392	0.0095263	0.0100876	0.413152	0.220741	0.000140079	0.000101722	0.29806	0.233987
	-7.75879	0.0100053	0.0105883	0.414152	0.223065	0.000153368	0.000111739	0.299642	0.235951
	-7.67839	0.0105082	0.0111136	0.415153	0.225406	0.000167918	0.000122742	0.301228	0.237926
	-7.59799	0.0110361	0.0116647	0.416154	0.227765	0.000183848	0.000134828	0.302818	0.239912
	-7.51759	0.0115902	0.0122428	0.417156	0.230141	0.000201288	0.000148104	0.304414	0.24191
	-7.43719	0.0121717	0.0128491	0.418159	0.232535	0.000220383	0.000162687	0.306014	0.243919
	-7.35678	0.012782	0.0134851	0.419162	0.234946	0.000241288	0.000178706	0.307619	0.245939
	-7.27638	0.0134226	0.0141521	0.420166	0.237374	0.000264176	0.000196302	0.309228	0.247971
	-7.19598	0.0140948	0.0148516	0.421171	0.239819	0.000289234	0.00021563	0.310842	0.250014
	-7.11558	0.0148001	0.0155851	0.422177	0.242282	0.000316669	0.000236861	0.312461	0.252067
	-7.03518	0.0155402	0.0163542	0.423183	0.244761	0.000346705	0.000260182	0.314085	0.254133
	-6.95477	0.0163167	0.0171607	0.42419	0.247258	0.000379589	0.000285797	0.315713	0.256209
	-6.87437	0.0171313	0.0180061	0.425197	0.249772	0.00041559	0.000313935	0.317345	0.258296
	-6.79397	0.0179858	0.0188925	0.426205	0.252303	0.000455005	0.000344841	0.318982	0.260395
	-6.71357	0.0188821	0.0198215	0.427213	0.25485	0.000498155	0.000378789	0.320623	0.262504
	-6.63317	0.0198222	0.0207953	0.428223	0.257415	0.000545396	0.000416077	0.322269	0.264624
	-6.55276	0.0208081	0.0218159	0.429232	0.259996	0.000597114	0.000457034	0.32392	0.266756
	-6.47236	0.0218419	0.0228854	0.430243	0.262594	0.000653732	0.000502021	0.325574	0.268898
	-6.39196	0.0229259	0.024006	0.431254	0.265209	0.000715716	0.000551434	0.327234	0.271051
	-6.31156	0.0240624	0.0251801	0.432265	0.26784	0.000783572	0.000605708	0.328897	0.273215
	-6.23116	0.0252538	0.02641	0.433277	0.270488	0.000857856	0.00066532	0.330565	0.275389
	-6.15075	0.0265025	0.0276984	0.43429	0.273153	0.000939175	0.000730794	0.332237	0.277574
	-6.07035	0.0278113	0.0290477	0.435303	0.275833	0.00102819	0.000802706	0.333913	0.27977
	-5.98995	0.0291827	0.0304606	0.436317	0.27853	0.00112564	0.000881689	0.335593	0.281977
	-5.90955	0.0306196	0.0319401	0.437331	0.281243	0.00123232	0.000968435	0.337278	0.284194
	-5.82915	0.032125	0.0334889	0.438346	0.283972	0.00134908	0.00106371	0.338967	0.286421
	-5.74874	0.0337017	0.0351101	0.439361	0.286717	0.0014769	0.00116834	0.340659	0.288659
	-5.66834	0.0353531	0.0368068	0.440377	0.289477	0.0016168	0.00128325	0.342356	0.290908
	-5.58794	0.0370822	0.0385822	0.441394	0.292254	0.00176994	0.00140945	0.344057	0.293166
	-5.50754	0.0388925	0.0404396	0.44241	0.295046	0.00193755	0.00154804	0.345762	0.295435
	-5.42714	0.0407875	0.0423825	0.443428	0.297853	0.002121	0.00170024	0.347471	0.297714
	-5.34673	0.0427706	0.0444145	0.444445	0.300676	0.00232178	0.00186737	0.349184	0.300003
	-5.26633	0.0448457	0.0465391	0.445464	0.303514	0.00254152	0.0020509	0.350901	0.302302
	-5.18593	0.0470165	0.0487602	0.446482	0.306367	0.00278199	0.00225242	0.352622	0.304611
	-5.10553	0.049287	0.0510816	0.447502	0.309234	0.00304515	0.00247369	0.354346	0.30693
	-5.02513	0.0516611	0.0535073	0.448521	0.312117	0.00333312	0.00271664	0.356074	0.309259
	-4.94472	0.0541432	0.0560414	0.449541	0.315014	0.00364822	0.00298339	0.357807	0.311597
	-4.86432	0.0567373	0.058688	0.450562	0.317926	0.00399299	0.00327623	0.359542	0.313946
	-4.78392	0.0594479	0.0614515	0.451582	0.320852	0.0043702	0.00359772	0.361282	0.316303
	-4.70352	0.0622794	0.0643363	0.452604	0.323792	0.00478288	0.00395064	0.363025	0.31867
	-4.62312	0.0652365	0.0673467	0.453625	0.326746	0.00523431	0.00433802	0.364772	0.321047
	-4.54271	0.0683237	0.0704874	0.454648	0.329714	0.00572811	0.0047632	0.366522	0.323433
	-4.46231	0.0715459	0.073763	0.45567	0.332696	0.00626821	0.00522983	0.368276	0.325828
	-4.38191	0.0749078	0.0771782	0.456693	0.335691	0.00685887	0.00574192	0.370033	0.328232
	-4.30151	0.0784143	0.0807377	0.457716	0.338699	0.00750478	0.00630383	0.371794	0.330645
	-4.22111	0.0820704	0.0844464	0.458739	0.341721	0.008211	0.00692035	0.373558	0.333067
	-4.1407	0.0858811	0.088309	0.459763	0.344755	0.00898309	0.00759671	0.375325	0.335499
	-4.0603	0.0898514	0.0923305	0.460788	0.347802	0.00982705	0.00833861	0.377096	0.337938
	-3.9799	0.0939864	0.0965158	0.461812	0.350861	0.0107494	0.00915229	0.37887	0.340387
	-3.8995	0.0982912	0.10087	0.462837	0.353933	0.0117574	0.0100446	0.380648	0.342844
	-3.8191	0.102771	0.105397	0.463862	0.357017	0.0128586	0.0110229	0.382428	0.345309
	-3.73869	0.10743	0.110103	0.464888	0.360113	0.0140615	0.0120953	0.384212	0.347783
	-3.65829	0.112274	0.114992	0.465914	0.363221	0.0153752	0.0132707	0.385999	0.350265
	-3.57789	0.117308	0.120068	0.46694	0.36634	0.0168095	0.0145586	0.387789	0.352755
	-3.49749	0.122537	0.125337	0.467966	0.36947	0.0183751	0.0159694	0.389582	0.355253
	-3.41709	0.127964	0.130803	0.468993	0.372611	0.0200836	0.0175146	0.391378	0.35776
	-3.33668	0.133596	0.13647	0.47002	0.375763	0.0219474	0.0192063	0.393177	0.360274
	-3.25628	0.139435	0.142342	0.471047	0.378926	0.0239799	0.021058	0.394979	0.362795
	-3.17588	0.145488	0.148424	0.472074	0.382099	0.0261955	0.023084	0.396783	0.365324
	-3.09548	0.151756	0.154718	0.473102	0.385282	0.0286099	0.0252998	0.398591	0.367861
	-3.01508	0.158245	0.161229	0.47413	0.388474	0.0312397	0.0277223	0.400401	0.370405
	-2.93467	0.164957	0.167959	0.475158	0.391677	0.0341028	0.0303695	0.402214	0.372956
	-2.85427	0.171895	0.174912	0.476186	0.394889	0.0372181	0.0332609	0.40403	0.375514
	-2.77387	0.179063	0.18209	0.477214	0.39811	0.040606	0.0364172	0.405848	0.37808
	-2.69347	0.186462	0.189494	0.478243	0.401339	0.0442882	0.0398607	0.407669	0.380652
	-2.61307	0.194095	0.197127	0.479272	0.404578	0.0482875	0.0436151	0.409492	0.38323
	-2.53266	0.201963	0.20499	0.480301	0.407824	0.052628	0.0477055	0.411318	0.385816
	-2.45226	0.210067	0.213083	0.48133	0.411079	0.0573352	0.0521586	0.413146	0.388408
	-2.37186	0.218406	0.221407	0.48236	0.414342	0.0624357	0.0570024	0.414977	0.391006
	-2.29146	0.226982	0.229961	0.483389	0.417612	0.0679572	0.0622666	0.41681	0.39361
	-2.21106	0.235793	0.238744	0.484419	0.420889	0.0739284	0.0679819	0.418646	0.396221
	-2.13065	0.244837	0.247754	0.485449	0.424173	0.0803791	0.0741802	0.420483	0.398837
	-2.05025	0.254114	0.25699	0.486479	0.427464	0.0873396	0.0808947	0.422323	0.401459
	-1.96985	0.263618	0.266448	0.487509	0.430762	0.0948407	0.088159	0.424165	0.404087
	-1.88945	0.273348	0.276125	0.488539	0.434065	0.102913	0.0960076	0.426009	0.40672
	-1.80905	0.2833	0.286016	0.489569	0.437375	0.111588	0.104475	0.427856	0.409359
	-1.72864	0.293467	0.296117	0.490599	0.44069	0.120896	0.113595	0.429704	0.412003
	-1.64824	0.303844	0.306421	0.49163	0.44401	0.130866	0.123402	0.431554	0.414652
	-1.56784	0.314425	0.316922	0.49266	0.447336	0.141526	0.133927	0.433406	0.417306
	-1.48744	0.325202	0.327614	0.493691	0.450666	0.152901	0.145201	0.43526	0.419964
	-1.40704	0.336167	0.338487	0.494721	0.454	0.165014	0.157252	0.437116	0.422628
	-1.32663	0.347312	0.349533	0.495752	0.457339	0.177886	0.170104	0.438973	0.425296
	-1.24623	0.358627	0.360744	0.496783	0.460681	0.191532	0.183778	0.440833	0.427968
	-1.16583	0.370101	0.372108	0.497813	0.464027	0.205962	0.198288	0.442693	0.430644
	-1.08543	0.381724	0.383615	0.498844	0.467377	0.221182	0.213644	0.444556	0.433325
	-1.00503	0.393484	0.395254	0.499875	0.470729	0.23719	0.229848	0.44642	0.436009
	-0.924623	0.405369	0.407014	0.500906	0.474084	0.25398	0.246895	0.448286	0.438697
	-0.844221	0.417366	0.41888	0.501936	0.477441	0.271535	0.264772	0.450153	0.441389
	-0.763819	0.429461	0.430842	0.502967	0.4808	0.289831	0.283456	0.452021	0.444084
	-0.683417	0.441641	0.442884	0.503998	0.484161	0.308838	0.302915	0.453891	0.446783
	-0.603015	0.453892	0.454994	0.505028	0.487523	0.328515	0.323108	0.455762	0.449485
	-0.522613	0.466199	0.467158	0.506059	0.490887	0.348813	0.343983	0.457634	0.452189
	-0.442211	0.478547	0.479361	0.50709	0.494251	0.369674	0.365478	0.459508	0.454897
	-0.361809	0.490921	0.491588	0.50812	0.497616	0.391034	0.387523	0.461382	0.457607
	-0.281407	0.503307	0.503825	0.509151	0.500981	0.41282	0.410038	0.463258	0.460319
	-0.201005	0.515688	0.516058	0.510181	0.504346	0.434953	0.432937	0.465135	0.463034
	-0.120603	0.52805	0.528272	0.511211	0.507711	0.457348	0.456126	0.467013	0.465752
	-0.040201	0.540378	0.540452	0.512241	0.511075	0.479916	0.479507	0.468892	0.468471
	0.040201	0.552657	0.552584	0.513271	0.514438	0.502567	0.502978	0.470771	0.471192
	0.120603	0.564872	0.564653	0.514301	0.517799	0.525208	0.526435	0.472652	0.473915
	0.201005	0.577008	0.576647	0.515331	0.521159	0.547745	0.549777	0.474533	0.476639
	0.281407	0.589053	0.58855	0.516361	0.524517	0.570088	0.572901	0.476415	0.479365
	0.361809	0.600991	0.600351	0.51739	0.527873	0.592149	0.595711	0.478297	0.482092
	0.442211	0.612811	0.612037	0.51842	0.531226	0.613845	0.618115	0.480181	0.48482
	0.522613	0.624499	0.623595	0.519449	0.534577	0.635099	0.640028	0.482064	0.487549
	0.603015	0.636044	0.635014	0.520478	0.537924	0.655838	0.661372	0.483949	0.490279
	0.683417	0.647435	0.646283	0.521507	0.541268	0.675999	0.682079	0.485833	0.493009
	0.763819	0.65866	0.657392	0.522536	0.544609	0.695528	0.702091	0.487719	0.49574
	0.844221	0.66971	0.668332	0.523564	0.547945	0.714378	0.721357	0.489604	0.498471
	0.924623	0.680576	0.679092	0.524593	0.551277	0.732509	0.739839	0.49149	0.501202
	1.00503	0.69125	0.689665	0.525621	0.554604	0.749892	0.757507	0.493376	0.503933
	1.08543	0.701723	0.700044	0.526649	0.557927	0.766506	0.774342	0.495262	0.506663
	1.16583	0.711988	0.710222	0.527676	0.561244	0.782336	0.790331	0.497149	0.509394
	1.24623	0.722041	0.720192	0.528704	0.564556	0.797377	0.805472	0.499035	0.512124
	1.32663	0.731874	0.72995	0.529731	0.567862	0.811628	0.819768	0.500922	0.514853
	1.40704	0.741485	0.739491	0.530758	0.571162	0.825097	0.833232	0.502808	0.517581
	1.48744	0.750868	0.74881	0.531785	0.574456	0.837796	0.845879	0.504694	0.520308
	1.56784	0.76002	0.757905	0.532811	0.577743	0.84974	0.857731	0.506581	0.523034
	1.64824	0.76894	0.766774	0.533837	0.581023	0.860951	0.868812	0.508467	0.525758
	1.72864	0.777626	0.775414	0.534863	0.584296	0.871452	0.879152	0.510352	0.528481
	1.80905	0.786076	0.783824	0.535889	0.587562	0.88127	0.888782	0.512238	0.531203
	1.88945	0.794289	0.792003	0.536914	0.59082	0.890431	0.897733	0.514123	0.533922
	1.96985	0.802267	0.799952	0.537939	0.59407	0.898967	0.90604	0.516008	0.53664
	2.05025	0.810009	0.807671	0.538964	0.597312	0.906908	0.913737	0.517892	0.539355
	2.13065	0.817517	0.815161	0.539988	0.600545	0.914284	0.920859	0.519776	0.542068
	2.21106	0.824793	0.822424	0.541012	0.60377	0.921126	0.927439	0.521659	0.544778
	2.29146	0.831838	0.829461	0.542036	0.606986	0.927465	0.933512	0.523542	0.547486
	2.37186	0.838655	0.836274	0.543059	0.610192	0.933332	0.93911	0.525424	0.550191
	2.45226	0.845247	0.842867	0.544082	0.613389	0.938756	0.944265	0.527305	0.552893
	2.53266	0.851618	0.849242	0.545104	0.616576	0.943765	0.949007	0.529186	0.555592
	2.61307	0.85777	0.855403	0.546126	0.619753	0.948387	0.953365	0.531065	0.558288
	2.69347	0.863709	0.861353	0.547148	0.62292	0.952648	0.957368	0.532944	0.56098
	2.77387	0.869437	0.867097	0.54817	0.626076	0.956573	0.961041	0.534822	0.563668
	2.85427	0.874959	0.872637	0.549191	0.629222	0.960187	0.964409	0.536699	0.566353
	2.93467	0.880279	0.87798	0.550211	0.632357	0.963511	0.967497	0.538574	0.569034
	3.01508	0.885403	0.883128	0.551231	0.635481	0.966567	0.970324	0.540449	0.571711
	3.09548	0.890335	0.888086	0.552251	0.638593	0.969376	0.972913	0.542323	0.574384
	3.17588	0.89508	0.89286	0.55327	0.641694	0.971955	0.975281	0.544195	0.577052
	3.25628	0.899643	0.897454	0.554289	0.644783	0.974323	0.977447	0.546066	0.579716
	3.33668	0.904029	0.901872	0.555307	0.64786	0.976496	0.979427	0.547936	0.582376
	3.41709	0.908242	0.90612	0.556325	0.650924	0.978489	0.981237	0.549804	0.58503
	3.49749	0.912289	0.910202	0.557343	0.653977	0.980317	0.982891	0.551672	0.58768
	3.57789	0.916173	0.914124	0.55836	0.657016	0.981992	0.984401	0.553537	0.590324
	3.65829	0.919901	0.91789	0.559376	0.660043	0.983527	0.985779	0.555401	0.592964
	3.73869	0.923476	0.921505	0.560392	0.663057	0.984933	0.987038	0.557264	0.595598
	3.8191	0.926905	0.924973	0.561407	0.666057	0.98622	0.988186	0.559125	0.598226
	3.8995	0.930192	0.928301	0.562422	0.669045	0.987399	0.989234	0.560984	0.600849
	3.9799	0.933341	0.931492	0.563437	0.672018	0.988479	0.99019	0.562842	0.603466
	4.0603	0.936358	0.93455	0.564451	0.674978	0.989467	0.991061	0.564697	0.606077
	4.1407	0.939248	0.937482	0.565464	0.677924	0.990371	0.991856	0.566551	0.608682
	4.22111	0.942014	0.94029	0.566477	0.680856	0.991198	0.992581	0.568403	0.611281
	4.30151	0.944662	0.94298	0.567489	0.683774	0.991955	0.993241	0.570254	0.613874
	4.38191	0.947196	0.945556	0.568501	0.686677	0.992647	0.993844	0.572102	0.61646
	4.46231	0.94962	0.948022	0.569512	0.689566	0.99328	0.994392	0.573948	0.619039
	4.54271	0.951938	0.950382	0.570522	0.69244	0.993858	0.994893	0.575792	0.621612
	4.62312	0.954155	0.95264	0.571532	0.695299	0.994388	0.995348	0.577634	0.624178
	4.70352	0.956274	0.9548	0.572542	0.698143	0.994872	0.995764	0.579474	0.626737
	4.78392	0.958299	0.956866	0.57355	0.700972	0.995314	0.996142	0.581312	0.629289
	4.86432	0.960235	0.958842	0.574559	0.703786	0.995718	0.996487	0.583147	0.631834
	4.94472	0.962084	0.960731	0.575566	0.706584	0.996088	0.996801	0.584981	0.634372
	5.02513	0.963851	0.962537	0.576573	0.709367	0.996426	0.997087	0.586811	0.636902
	5.10553	0.965538	0.964263	0.577579	0.712135	0.996734	0.997347	0.58864	0.639424
	5.18593	0.967149	0.965912	0.578585	0.714886	0.997017	0.997584	0.590466	0.641939
	5.26633	0.968687	0.967488	0.57959	0.717622	0.997274	0.9978	0.592289	0.644446
	5.34673	0.970156	0.968993	0.580594	0.720341	0.99751	0.997997	0.59411	0.646945
	5.42714	0.971557	0.97043	0.581598	0.723045	0.997725	0.998177	0.595929	0.649437
	5.50754	0.972895	0.971803	0.582601	0.725732	0.997922	0.99834	0.597744	0.65192
	5.58794	0.974171	0.973114	0.583603	0.728403	0.998102	0.998488	0.599557	0.654394
	5.66834	0.975389	0.974366	0.584604	0.731058	0.998266	0.998624	0.601368	0.656861
	5.74874	0.976551	0.97556	0.585605	0.733696	0.998416	0.998747	0.603175	0.659319
	5.82915	0.977659	0.976701	0.586605	0.736318	0.998553	0.998859	0.60498	0.661768
	5.90955	0.978716	0.977789	0.587605	0.738923	0.998678	0.998961	0.606782	0.664209
	5.98995	0.979724	0.978828	0.588604	0.741511	0.998793	0.999054	0.608581	0.666641
	6.07035	0.980685	0.979819	0.589602	0.744083	0.998897	0.999139	0.610377	0.669065
	6.15075	0.981602	0.980764	0.590599	0.746638	0.998993	0.999216	0.61217	0.671479
	6.23116	0.982476	0.981667	0.591595	0.749175	0.99908	0.999286	0.61396	0.673884
	6.31156	0.983309	0.982527	0.592591	0.751696	0.99916	0.99935	0.615747	0.67628
	6.39196	0.984103	0.983348	0.593586	0.7542	0.999232	0.999409	0.617531	0.678667
	6.47236	0.984859	0.984131	0.59458	0.756687	0.999299	0.999462	0.619311	0.681045
	6.55276	0.985581	0.984878	0.595574	0.759157	0.99936	0.99951	0.621089	0.683413
	6.63317	0.986268	0.98559	0.596567	0.761609	0.999415	0.999554	0.622863	0.685772
	6.71357	0.986923	0.986269	0.597558	0.764044	0.999466	0.999594	0.624634	0.688121
	6.79397	0.987547	0.986916	0.59855	0.766462	0.999512	0.99963	0.626402	0.690461
	6.87437	0.988142	0.987533	0.59954	0.768863	0.999554	0.999663	0.628166	0.692791
	6.95477	0.988709	0.988122	0.600529	0.771247	0.999593	0.999693	0.629927	0.695111
	7.03518	0.989249	0.988683	0.601518	0.773613	0.999628	0.999721	0.631684	0.697421
	7.11558	0.989763	0.989218	0.602506	0.775961	0.99966	0.999746	0.633438	0.699722
	7.19598	0.990253	0.989728	0.603493	0.778293	0.99969	0.999769	0.635188	0.702012
	7.27638	0.99072	0.990214	0.604479	0.780607	0.999717	0.999789	0.636935	0.704292
	7.35678	0.991165	0.990677	0.605464	0.782903	0.999741	0.999808	0.638678	0.706562
	7.43719	0.991588	0.991118	0.606449	0.785182	0.999764	0.999825	0.640418	0.708822
	7.51759	0.991992	0.991539	0.607432	0.787444	0.999784	0.999841	0.642154	0.711071
	7.59799	0.992376	0.99194	0.608415	0.789688	0.999803	0.999855	0.643886	0.713311
	7.67839	0.992742	0.992322	0.609397	0.791915	0.99982	0.999868	0.645614	0.715539
	7.75879	0.99309	0.992686	0.610378	0.794124	0.999835	0.99988	0.647339	0.717758
	7.8392	0.993422	0.993033	0.611358	0.796316	0.99985	0.999891	0.649059	0.719965
	7.9196	0.993738	0.993364	0.612337	0.798491	0.999863	0.999901	0.650776	0.722163
	8	0.994039	0.993679	0.613315	0.800648	0.999875	0.99991	0.652489	0.724349

## Sheet: fig.3g,h,i,j
	Behavioral sensitivity
	Monkey K				Monkey M
	Motion coherence		Binocular correlation		Motion coherence		Binocular correlation
	Pre	Post	Pre	Post	Pre	Post	Pre	Post
	0.326919	0.926624	0.188246	0.248144	1.43508	1.13122	0.032499	0.0768713
	0.587315	0.640041	0.25317	0.212946	0.897934	0.860937	0.111387	0.152041
	0.509601	0.615903	-0.0384771	0.123515	2.83321	0.607329	0.163056	0.282765
	0.463241	0.326919	0.0659002	0.209077	1.43508	1.16875	0.128927	0.0817834
	0.635733	0.47396	0.041479	0.164751	0.955508	0.945818	0.0979175	0.0778422
	0.477784	0.577619	0.111387	0.243284	0.847282	1.05956	0.111387	0.112045
	0.802318	0.477297	0.0659002	0.299291	0.610557	0.980827	0.155136	0.142373
	0.370442	0.438773	0.25317	0.468467	1.84583	1.77737	0.390461	0.273925
	1.43508	1.21186	0.163056	0.308285	1.29928	2.77265	0.319133	0.456295
	1.43508	0.811151	-0.114828	0.202189	2.19722	1.40579	0.132543	0.240625
	1.29928	0.773117	-0.0176706	-0.212248	2.03688	2.4476	0.271039	0.42587
	0.802318	0.605762	0.00588322	0.109305	0.955508	1.09282	0.0597163	0.095515
	0.762091	1.27338	-0.206471	0.133468	0.725857	1.51925	0.0721474	-0.0157639
					1.29928	1.41419	-0.035484	0.00313493
					1.09861	1.21142	-0.0690154	-0.0287188
					0.587315	0.455583	-0.0265504	0.152499
					2.83321	1.40116	-0.053589	0.064425
					1.84583	2.1404	0.111387	0.1827

## Sheet: fig.3k,l each RT(ms)
monkey K																monkey M
Pre-ketamine	coherence -8	355	380	395	355	355	390	370	345	355	415	580	390	395		Pre-ketamine	coherence -8	475	455	380	430	405	490	470	390	325	360	440	560	535	440	440	545	440	475
		330	375	390	350	370	355	340	350	325	345	460	370	470				500	530	405	510	400	450	440	385	390	425	405	460	430	500	420	460	520	620
		375	365	345	375	370	410	350	390	335	360	515	375	435				385	450	385	440	445	410	460	385	370	400	395	495	620	565	450	540	505	460
		350	380	370	340	345	350	345	385	410	360	485	375	470				440	570	415	435	445	435	510	340	380	545	405	430	590	440	405	1015	430	430
		340	370	350	360	350	370	380	380	420	440	510	370	440				465	500	470	435	440	470	510	385	360	455	355	475	650	395	535	705	450	665
		325	395	355	360	360	365	385	445	405	360	505	375	420				469	750	490	555	410	435	565	380	415	455	465	430	650	580	460	505	385	530
		380	390	365	360	355	360	370	365	355	385	445	379	434				405	485	425	550	525	460	500	405	345	460	420	410	565	470	435	560	400	599
		360	400	355	340	365	440	385	400	385	355	445	345	370				440	470	395	485	465	545	370	360	450	385	455	425	540	465	515	490	405	520
	coherence -4	555	475	565	365	480	525	360	535	465	529	540	390	475			coherence -4	540	445	435	500	510	725	415	325	420	605	450	590	590	505	540	535	380	680
		395	415	435	350	440	475	465	385	450	435	515	430	530				495	495	555	445	545	700	530	390	425	480	470	485	690	720	495	605	500	515
		365	405	390	400	375	664	405	375	380	390	640	510	550				555	560	510	655	620	469	635	465	505	465	510	570	330	465	530	675	435	570
		415	910	330	790	435	455	365	645	430	519	560	490	500				435	660	615	705	500	520	620	415	460	464	470	670	520	510	509	735	465	645
		400	420	480	450	400	450	410	510	550	440	575	400	525				520	695	505	495	730	885	495	375	420	540	420	520	585	500	510	605	385	615
		370	605	380	425	390	410	445	645	420	495	540	400	485				470	505	455	550	550	520	510	430	375	500	540	455	710	535	690	730	440	585
		465	450	395	440	350	515	470	420	555	440	585	505	580				520	595	515	660	510	835	665	450	400	510	445	480	555	565	600	1210	480	515
		345	455	580	395	485	530	380	370	535	485	535	545	540				490	800	590	575	585	490	575	385	505	475	510	730	505	570	590	540	515	865
	coherence -2	770	465	380	365	990	610	550	400	675	694	785	735	550			coherence -2	600	635	525	530	560	575	545	475	445	490	640	485	760	355	665	830	585	580
		480	370	570	350	395	655	555	545	840	740	685	1010	525				425	650	545	595	780	645	735	390	485	520	555	835	520	360	665	810	450	540
		440	655	415	820	370	425	390	1295	655	805	710	840	565				535	690	675	515	575	470	620	615	465	605	570	570	725	630	655	575	410	530
		405	600	990	950	475	805	560	725	719	495	660	855	625				635	680	480	615	570	585	525	514	525	505	380	455	580	600	805	695	590	560
		480	1160	429	465	445	910	385	860	660	950	605	1125	680				1100	610	560	580	500	620	765	480	465	515	435	615	535	435	555	770	685	510
		740	1435	955	560	590	390	460	880	700	575	615	655	545				625	655	875	755	645	660	560	435	440	625	545	605	695	715	650	835	640	650
		495	485	395	600	705	1130	405	430	750	575	705	710	615				565	660	585	670	530	580	700	420	515	545	580	595	585	565	640	1105	460	825
		635	1510	410	360	515	395	455	545	745	600	755	1020	560				615	750	535	840	685	530	760	455	470	605	745	645	845	535	685	635	960	510
	coherence -1	350	910	405	995	395	680	455	570	705	705	715	1010	620			coherence -1	745	740	785	605	539	770	609	500	455	615	725	625	570	590	505	355	635	515
		765	635	360	405	430	420	664	385	650	700	645	950	685				520	685	555	755	900	955	675	570	450	755	695	680	785	600	605	975	435	350
		380	770	510	565	580	505	730	529	815	650	520	1385	685				545	650	610	1000	749	570	720	860	689	530	605	660	440	865	820	765	390	705
		555	580	1540	625	390	555	520	685	890	600	880	1075	790				710	830	720	600	630	610	930	450	535	630	560	589	710	660	955	555	895	675
		375	690	555	1360	735	835	790	375	550	775	640	1185	740				620	785	610	800	755	785	495	510	590	590	455	630	1025	955	540	815	655	570
		770	455	430	865	865	610	615	495	485	645	1125	1570	485				645	610	675	670	770	495	905	665	725	555	570	910	905	740	565	975	535	625
		415	1185	690	460	545	415	685	720	780	455	640	1145	865				955	675	585	125	625	765	735	450	515	755	575	605	785	600	525	540	730	620
		1250	490	570	405	495	485	395	845	1045	645	585	825	805				545	960	545	725	620	730	915	475	605	650	760	670	735	485	515	155	740	575
	coherence 0	470	595	615	445	475	400	405	545	870	765	720	845	410			coherence 0	670	705	405	635	670	490	540	885	790	605	670	830	430	685	615	780	879	480
		379	525	445	1145	945	770	540	570	470	460	890	885	595				555	670	650	1140	550	760	715	620	570	775	715	790	580	545	475	755	880	585
		785	375	660	745	620	1100	415	470	615	1110	860	995	505				675	790	685	620	485	525	615	490	570	565	715	805	480	380	615	870	615	510
		395	1095	360	1095	860	924	445	405	965	635	755	1010	804				575	740	525	630	590	805	490	505	550	1025	690	800	470	460	705	885	765	475
		550	1240	795	410	460	875	450	950	725	790	780	880	575				730	1100	715	630	745	585	1150	760	645	810	880	785	530	520	685	800	635	585
		380	1385	410	415	595	670	480	445	685	1435	470	950	795				710	755	520	525	560	795	660	860	620	770	835	530	500	590	710	865	740	690
		620	385	555	1075	870	805	415	635	675	960	660	975	755				825	980	675	580	825	915	745	900	585	805	770	755	580	705	560	975	800	710
		395	660	1134	725	1015	865	430	700	725	580	860	1075	460				690	705	655	675	490	645	630	445	545	690	640	855	695	665	670	930	670	670
		590	1080	510	440	995	905	850	745	445	780	810	1105	410				600	715	700	880	575	545	860	525	490	410	700	1035	600	930	570	715	665	715
		415	1385	770	445	570	725	480	420	790	660	675	1065	610				610	645	660	480	705	760	425	470	515	810	635	885	534	590	515	515	915	655
		700	730	895	950	405	800	515	885	595	410	850	1115	815				620	690	689	820	455	455	910	890	580	780	520	745	715	630	620	520	730	695
		610	1190	504	950	555	610	425	640	535	650	720	925	664				630	635	715	710	625	585	770	700	660	565	745	735	680	565	520	635	760	699
		915	614	985	1540	480	920	675	415	925	385	620	1025	650				715	620	570	540	590	625	705	435	560	700	545	635	490	620	565	1045	680	480
		385	1130	420	1540	875	535	850	620	604	750	560	955	605				735	745	490	500	1160	925	480	570	535	765	665	595	490	800	635	580	495	700
		835	1420	455	640	480	575	365	795	795	615	895	1040	570				745	485	610	500	655	695	1250	360	855	650	700	610	710	685	675	860	730	650
		1120	1735	1340	610	505	570	505	790	1235	810	755	1195	610				665	595	785	970	720	655	675	1045	745	955	665	615	595	610	725	755	630	630
	coherence 1	400	1655	410	685	470	1130	440	660	790	370	555	760	495			coherence 1	690	610	635	460	570	535	965	895	490	595	535	855	460	435	590	945	790	415
		485	1380	700	379	450	700	370	475	850	855	515	940	565				585	520	745	695	850	555	795	790	490	695	530	655	710	560	455	915	750	515
		725	1080	470	395	415	925	410	1020	610	615	805	1544	830				630	895	795	525	540	540	780	655	550	560	415	560	500	550	685	970	785	570
		885	1115	390	435	690	1145	490	495	580	580	675	1070	585				615	835	620	910	555	1015	725	625	620	575	490	790	865	505	700	550	800	580
		640	1340	855	440	905	740	685	505	710	645	720	1245	505				560	510	770	500	740	565	800	770	580	480	640	675	590	580	900	765	729	795
		410	1095	415	680	1200	1135	650	690	499	910	575	1065	685				790	635	550	420	480	650	650	550	545	510	800	649	865	485	710	745	710	745
		475	1135	730	440	785	1469	355	1110	740	435	645	795	580				600	605	725	730	620	615	695	645	690	440	580	725	535	675	595	640	565	540
		665	410	380	415	475	710	760	405	660	545	640	1180	740				570	455	480	585	790	690	875	715	485	544	555	595	565	535	485	40	725	610
	coherence 2	400	1350	440	680	540	860	395	655	415	640	550	780	840			coherence 2	690	630	549	540	700	625	1020	435	355	555	465	880	485	430	450	725	745	595
		680	890	370	410	440	680	495	570	500	610	505	1185	410				660	815	750	555	550	560	635	450	415	515	575	590	435	470	510	950	639	375
		355	820	765	435	400	515	425	370	515	510	980	1390	725				605	465	840	545	585	630	735	480	700	540	655	955	560	775	660	885	710	565
		680	1190	695	490	455	825	520	635	775	450	490	775	450				630	440	585	750	660	710	605	585	805	675	675	405	670	660	535	909	670	615
		445	1260	810	395	420	500	440	435	630	655	460	740	420				495	450	425	485	430	605	470	605	484	710	945	605	460	605	570	705	820	695
		690	1275	360	580	860	760	535	565	970	405	619	850	760				565	405	475	550	420	635	520	610	570	585	550	495	525	690	685	630	730	710
		860	575	410	420	570	745	445	510	585	555	465	495	565				670	430	590	730	685	815	580	725	540	505	510	615	635	565	565	880	790	685
		400	510	500	475	1220	860	510	470	440	445	415	870	625				570	499	760	605	585	675	475	535	575	560	605	645	640	520	745	895	570	565
	coherence 4	395	365	485	500	395	819	395	365	495	410	485	830	495			coherence 4	460	395	665	440	485	450	770	510	370	535	544	525	775	665	625	750	615	379
		360	500	420	375	405	805	435	425	450	375	395	945	450				435	475	460	445	465	615	521	445	545	385	420	670	425	565	520	630	600	395
		800	455	425	415	395	1155	345	395	375	420	505	685	430				490	530	490	465	520	490	380	525	350	445	370	590	575	545	420	895	680	650
		370	400	450	400	445	1125	450	395	575	380	460	410	405				425	440	430	595	455	575	710	525	320	400	635	525	585	500	485	725	570	600
		515	485	375	440	455	365	385	560	470	435	455	465	450				565	495	425	395	445	555	840	545	520	410	550	475	490	565	525	700	605	710
		470	425	415	400	450	425	415	390	365	414	480	485	460				615	420	455	800	555	575	575	545	540	545	585	600	475	470	565	680	410	610
		655	600	450	400	840	405	420	795	420	475	435	540	410				565	465	425	440	490	555	740	540	455	510	500	585	445	495	485	740	590	570
		420	1070	445	405	380	385	454	390	405	610	420	495	490				515	630	410	635	530	555	530	535	400	465	465	525	620	530	445	525	720	820
	coherence 8	355	350	350	375	390	355	360	345	425	355	420	385	385			coherence 8	415	360	370	430	425	420	475	380	330	290	325	360	415	405	365	540	625	595
		330	355	410	400	385	370	325	385	375	390	445	410	385				515	385	420	365	430	455	405	535	345	370	310	505	440	470	390	675	575	495
		425	475	375	370	365	390	345	360	385	460	490	395	385				455	420	355	355	434	475	415	485	405	425	355	565	560	460	470	574	645	580
		370	370	390	365	385	380	340	385	410	405	465	410	380				364	360	370	395	425	425	425	435	345	590	415	445	480	450	445	730	485	570
		400	360	365	395	380	410	355	380	465	415	465	390	410				410	415	380	465	475	505	435	470	355	375	425	510	500	485	455	690	460	405
		405	370	380	345	390	395	385	390	360	380	370	385	455				465	400	370	405	425	470	435	550	385	310	350	600	495	390	430	515	580	500
		495	375	385	385	385	364	365	360	350	370	380	415	420				410	355	415	360	445	490	495	490	385	405	375	470	470	455	655	530	600	570
		420	420	385	405	385	355	370	359	445	385	395	410	395				450	375	380	400	395	529	460	500	380	325	445	440	430	490	430	549	490	570
Post-ketamine	coherence -8	350	370	355	350	385	375	470	425	470	485	560	460	430		Post-ketamine	coherence -8	575	595	610	725	655	495	730	370	535	480	470	420	645	45	415	920	370	445
		395	450	425	345	470	345	585	465	425	475	605	400	480				515	460	585	569	445	170	480	425	480	715	430	450	875	466	490	620	425	445
		375	445	415	385	390	365	460	540	440	410	720	480	450				430	555	500	630	590	495	450	365	540	580	540	450	620	475	415	225	455	415
		355	495	420	445	380	410	460	515	375	375	580	465	515				525	495	465	510	490	520	580	390	420	660	510	410	555	585	490	500	505	515
		385	380	390	355	410	370	435	450	490	385	465	410	535				530	445	480	515	455	450	585	365	395	440	480	465	755	525	470	690	475	675
		380	375	400	385	390	360	375	420	400	385	545	620	575				525	400	565	590	425	570	490	395	435	470	440	475	565	540	465	435	435	460
		370	390	390	370	395	365	475	430	454	464	390	450	455				480	520	455	480	440	475	540	415	360	555	505	560	390	545	635	445
		345	395	385	370	360	395	475
	coherence -4	460	1105	420	450	410	385	1110	480	380	645	755	750	565			coherence -4	440	720	455	490	630	515	200	350	610	685	510	380	790	685	405	870	490	715
		355	460	425	425	430	425	725	540	550	835	705	555	585				450	615	530	715	615	545	675	450	790	1050	695	480	755	480	595	850	735	490
		500	1135	560	1340	440	1115	1050	565	505	530	680	520	525				535	620	510	930	845	565	740	455	595	645	660	515	900	485	495	1000	475	490
		435	445	500	375	485	450	435	460	580	620	615	560	569				470	795	615	760	610	620	685	530	470	580	665	395	665	655	440	20	515	545
		400	645	385	395	435	420	465	430	525	494	595	530	785				530	790	560	744	760	640	830	414	460	580	575	505	715	1005	540	540	480	750
		400	430	410	745	400	660	475	575	605	410	535	995	495				435	600	490	700	685	565	595	490	475	580	525	660	480	770	510	440	465	525
		470	425	485	505	660	495	655	580	625	610	855	560	550				520	575	550	645	495	640	480	470	490	525	450	535	500	535	650
		490	395	455	435	650	620											415	705	530	525	665
	coherence -2	930	1165	690	730	760	655	855	860	915	550	630	710	540			coherence -2	515	560	545	720	1800	735	870	440	470	500	705	25	1025	465	630	645	445	475
		780	1200	750	595	425	490	750	535	1380	995	710	1040	690				460	615	1055	690	675	765	1080	365	1120	650	905	465	750	465	795	575	600	705
		490	780	950	885	465	450	725	510	720	735	740	1010	790				535	719	570	935	725	445	850	420	630	715	675	510	760	1010	75	575	540	455
		865	615	965	540	490	1105	1335	505	909	715	730	535	980				450	735	1015	605	790	630	930	505	565	775	785	465	700	675	605	750	520	505
		860	445	490	465	455	955	715	1015	810	630	845	2029	695				565	620	545	480	685	540	570	510	490	880	735	780	650	635	465	765	600	695
		435	600	415	550	510	1425	810	1155	880	720	675	655	785				495	545	700	835	825	550	605	460	580	560	635	875	505	595	605	655	630	745
		740	395	500	395	600	625	955	675	425	580	780	815	1360				810	590	565	430	755	585	665	595	570	605	910	570	580	515	595	1030	660	445
		515	580	690	820	885	670	1680										485
	coherence -1	480	445	1105	505	1075	785	285	725	965	790	530	1410	1029			coherence -1	565	940	444	504	730	645	785	415	805	560	925	405	610	700	745	2220	494	535
		1350	1085	455	935	960	520	415	635	640	860	1340	1745	670				1135	605	560	305	765	1055	875	560	950	734	1039	480	945	485	455	665	590	665
		425	1390	1395	830	950	1270	935	1295	965	575	1130	1030	700				720	819	930	805	795	555	605	990	575	825	765	590	690	555	635	600	570	435
		630	520	485	620	510	585	630	770	1405	714	960	845	850				965	935	1005	1070	795	510	835	565	645	875	730	690	910	710	740	650	890	610
		820	500	630	1170	570	515	925	495	805	795	1015	1895	815				675	820	765	670	810	610	675	530	645	760	995	515	740	950	895	755	730	565
		1060	685	565	805	500	560	660	790	880	800	920	1130	655				650	835	525	620	945	545	1030	445	530	640	660	655	505	610	534	780	905	695
		1185	505	515	430	455	550	735	770	514	775	580	485	805				580	640	610	600	685	660	695	695	720	925	690	910	535	710	165	860	565	715
		995	965	795	885	1155	535	870										680	685
	coherence 0	560	1405	1075	655	410	1020	1400	785	700	1430	620	915	830			coherence 0	825	1535	655	535	485	760	435	835	640	480	725	484	1005	405	610	760	765	500
		775	705	480	595	850	1155	1250	1045	975	1425	770	915	625				665	800	925	940	805	1485	720	450	895	540	585	665	930	465	710	620	1005	445
		1040	1235	545	1380	785	515	1295	1170	610	685	855	1045	710				720	530	575	835	445	1040	670	490	960	905	790	505	590	789	560	865	580	800
		655	1015	735	1255	710	715	775	1060	640	885	790	970	760				860	569	495	485	580	1334	839	460	505	925	705	700	790	435	635	785	474	840
		1210	2160	415	720	525	760	945	1880	870	725	975	1715	715				650	735	585	780	870	840	800	505	675	930	665	595	705	510	515	880	650	780
		825	580	825	525	530	445	970	1190	1219	1305	860	1220	535				885	740	495	525	965	850	625	615	700	765	665	570	820	685	545	570	715	654
		1070	895	550	440	595	495	760	1330	1190	579	885	1090	860				615	660	1235	605	580	705	780	509	595	730	510	675	805	510	610	945	630	590
		595	1145	480	540	665	1360	820	1260	665	1515	909	1135	540				720	740	685	840	635	600	850	500	690	590	670	935	695	690	515	515	790	675
		1110	1105	690	555	465	1105	620	530	1155	605	615	1470	975				810	510	680	795	865	495	695	585	750	690	580	650	1010	450	745	650	695	664
		1065	685	505	855	870	740	1040	1550	935	915	900	1370	655				765	570	835	785	635	880	555	765	765	590	515	560	505	490	455	520	755	540
		925	425	775	475	705	905	1050	915	555	1330	1025	815	1260				605	495	670	495	540	565	790	610	490	965	730	805	505	805	750	495	700	575
		640	905	565	535	775	710	775	680	920	500	800	895	1030				610	800	726	470	555	555	740	465	630	655	725	730	559	615	920	810	620	605
		390	1060	485	500	860	1510	745	865	1155	475	785	1325	895				575	470	605	710	700	570	705	525	625	890	575	660	675	680	805	725	630	685
		1085	1970	795	755	775	1120	810	515	880	570	845	895	1050				860	635	845	1035	575	745	735	895	635	845	675
		935	1020	1295	545	820	920	435	750	510	450	560	970	895
																																			640
	coherence 1	900	475	625	755	650	815	820	1340	450	645	885	800	685			coherence 1	495	440	570	485	610	860	1060	795	705	430	400	539	1100	735	544	845	495	655
		1510	1910	915	780	465	775	1010	1650	919	660	635	1035	590				545	590	495	620	700	545	905	615	660	715	785	450	580	875	520	560	665	505
		1070	2215	1185	610	800	1210	770	735	740	1105	470	845	775				630	455	580	500	825	520	480	695	620	695	625	465	1045	960	905	1710	625	765
		580	980	970	1545	735	505	830	1020	865	680	935	870	605				985	825	585	645	945	645	550	689	825	980	770	755	775	795	615	780	565	670
		470	1164	645	425	530	670	665	910	980	485	630	775	545				945	430	550	505	585	850	595	555	500	975	530	930	585	835	690	675	760	630
		920	1460	540	530	590	640	440	1085	745	500	650	1050	595				465	705	470	565	685	765	675	555	620	515	920	770	685	560	645	735	725	850
		905	1355	710	400	475	545	595	450	1250	590	790	1575	805				795	575	570	565	810	790	659	640	685	585	760	520	620	695	755	705	710	740
		750	1485	560	435	690	665	725	945	830								750	770	590	735	850
	coherence 2	635	1275	1140	420	655	435	800	1244	565	620	510	910	430			coherence 2	495	450	400	530	515	535	515	680	435	530	1294	665	650	645	435	780	525	735
		855	1775	1030	420	470	1295	585	830	445	800	530	910	670				530	985	445	600	695	1260	1135	500	450	500	580	550	750	650	540	640	795	635
		955	1685	914	465	560	590	725	1540	670	545	595	935	550				535	450	585	665	570	660	655	640	565	630	645	935	1135	750	520	905	600	725
		765	1175	965	405	570	570	695	905	1095	710	820	920	630				630	625	525	625	540	595	755	560	525	565	760	609	640	790	780	645	870	920
		995	585	640	490	630	445	755	665	615	435	490	985	609				575	555	515	505	545	910	650	590	625	685	875	694	560	635	620	575	630	800
		830	1000	1040	455	865	580	465	540	1130	510	495	530	605				560	450	505	605	475	615	625	1030	440	485	820	670	535	765	500	595	715	665
		710	565	515	460	485	685	435	430	750	425	930	830	510				755	735	540	615	430	765	715	555	630	435	890	485	495	520	600	535	665	590
		430	790	410	760	670	770	460	670	594								640	540	460	515	635
	coherence 4	775	535	479	490	415	660	720	1575	475	480	795	755	445			coherence 4	460	490	355	485	470	625	520	570	450	390	355	550	450	450	604	50	745	905
		775	505	535	485	405	430	525	515	845	480	1025	730	530				535	500	485	835	565	750	1235	535	455	395	395	495	505	660	410	725	475	715
		455	690	515	450	540	410	580	1130	460	465	575	545	565				520	515	515	445	515	625	420	615	810	430	715	540	1030	555	555	940	685	760
		430	586	530	445	475	840	470	580	440	730	435	530	485				530	385	510	545	625	635	1010	605	485	625	850	835	470	680	594	510	910	785
		425	485	455	420	465	430	445	575	550	505	440	505	550				500	430	435	520	685	560	525	520	410	925	630	605	585	605	610	660	925	600
		570	450	815	390	480	379	510	455	595	420	445	680	535				460	475	450	560	540	665	490	515	435	440	745	590	785	515	595	555	810	790
		480	830	465	400	445	485	450	465	615	465	395	480	485				450	590	415	455	550	645	375	470	529	735	450	755	375	414	610	515	730	880
		480																600	510	710
	coherence 8	425	565	405	435	435	360	495	494	375	404	470	450	420			coherence 8	520	415	395	650	505	795	630	640	420	395	395	440	475	445	460	560	550	645
		420	420	395	445	480	465	555	510	420	425	575	505	450				530	440	450	535	465	820	470	469	405	405	420	430	410	440	500	1270	530	635
		385	435	395	475	400	405	540	515	405	390	550	470	465				550	455	405	550	405	620	455	420	415	370	340	420	535	480	460	690	595	695
		375	420	435	460	465	425	785	480	410	390	485	494	435				545	435	490	410	495	725	470	490	370	395	360	505	470	420	530	785	580	650
		400	390	460	385	410	390	410	430	430	370	435	420	485				465	430	425	515	495	480	565	655	450	425	420	440	555	515	515	715	600	630
		360	410	385	425	395	400	410	450	390	365	400	440	405				520	405	440	415	555	500	444	450	360	450	375	600	500	475	515	485	730	785
		505	409	375	370	410	385	380	400	445	405	395	415	440				470	520	510	425	535	555	460	480	415	435	435	400	530	535	470	465	525	620
		375	415	365	375	475	405	615	450

## Sheet: fig.3k,l fitted line
		Monkey K		Monkey M
	Stim strength	Pre	Post	Pre	Post
	-8	375.37	433.533	448.85	492.542
	-7.98398	375.823	433.957	448.98	492.654
	-7.96797	376.276	434.383	449.111	492.767
	-7.95195	376.731	434.81	449.242	492.88
	-7.93594	377.188	435.238	449.373	492.993
	-7.91992	377.646	435.668	449.505	493.107
	-7.9039	378.105	436.1	449.638	493.222
	-7.88789	378.566	436.533	449.771	493.336
	-7.87187	379.029	436.967	449.904	493.452
	-7.85586	379.493	437.403	450.038	493.567
	-7.83984	379.958	437.841	450.173	493.684
	-7.82382	380.425	438.28	450.308	493.8
	-7.80781	380.893	438.72	450.444	493.917
	-7.79179	381.363	439.162	450.58	494.035
	-7.77578	381.834	439.605	450.717	494.153
	-7.75976	382.307	440.05	450.855	494.272
	-7.74374	382.782	440.497	450.992	494.391
	-7.72773	383.258	440.945	451.131	494.51
	-7.71171	383.735	441.395	451.27	494.63
	-7.6957	384.214	441.846	451.41	494.751
	-7.67968	384.695	442.299	451.55	494.872
	-7.66366	385.177	442.753	451.691	494.994
	-7.64765	385.661	443.209	451.832	495.116
	-7.63163	386.146	443.666	451.974	495.238
	-7.61562	386.633	444.125	452.117	495.361
	-7.5996	387.121	444.586	452.26	495.485
	-7.58358	387.611	445.048	452.404	495.609
	-7.56757	388.102	445.512	452.548	495.734
	-7.55155	388.596	445.977	452.693	495.859
	-7.53554	389.09	446.444	452.839	495.985
	-7.51952	389.587	446.913	452.985	496.111
	-7.5035	390.084	447.383	453.132	496.238
	-7.48749	390.584	447.855	453.28	496.365
	-7.47147	391.085	448.329	453.428	496.493
	-7.45546	391.588	448.804	453.576	496.621
	-7.43944	392.092	449.281	453.726	496.75
	-7.42342	392.598	449.759	453.876	496.879
	-7.40741	393.106	450.24	454.026	497.009
	-7.39139	393.615	450.722	454.178	497.14
	-7.37538	394.126	451.205	454.33	497.271
	-7.35936	394.639	451.69	454.482	497.403
	-7.34334	395.153	452.177	454.635	497.535
	-7.32733	395.669	452.666	454.789	497.668
	-7.31131	396.186	453.156	454.944	497.801
	-7.2953	396.705	453.649	455.099	497.935
	-7.27928	397.226	454.142	455.255	498.07
	-7.26326	397.749	454.638	455.411	498.205
	-7.24725	398.273	455.135	455.569	498.341
	-7.23123	398.799	455.634	455.727	498.477
	-7.21522	399.327	456.135	455.885	498.614
	-7.1992	399.856	456.638	456.045	498.752
	-7.18318	400.388	457.142	456.205	498.89
	-7.16717	400.92	457.648	456.365	499.029
	-7.15115	401.455	458.156	456.527	499.168
	-7.13514	401.991	458.666	456.689	499.308
	-7.11912	402.529	459.177	456.852	499.449
	-7.1031	403.069	459.69	457.015	499.59
	-7.08709	403.611	460.205	457.18	499.732
	-7.07107	404.154	460.722	457.345	499.875
	-7.05506	404.699	461.241	457.51	500.018
	-7.03904	405.246	461.761	457.677	500.161
	-7.02302	405.794	462.284	457.844	500.306
	-7.00701	406.345	462.808	458.012	500.451
	-6.99099	406.897	463.334	458.181	500.597
	-6.97497	407.451	463.862	458.351	500.743
	-6.95896	408.006	464.392	458.521	500.89
	-6.94294	408.564	464.923	458.692	501.038
	-6.92693	409.123	465.457	458.864	501.186
	-6.91091	409.684	465.992	459.036	501.335
	-6.89489	410.247	466.53	459.21	501.485
	-6.87888	410.812	467.069	459.384	501.636
	-6.86286	411.379	467.61	459.559	501.787
	-6.84685	411.947	468.153	459.735	501.939
	-6.83083	412.517	468.698	459.911	502.091
	-6.81481	413.089	469.245	460.089	502.245
	-6.7988	413.663	469.794	460.267	502.398
	-6.78278	414.239	470.344	460.446	502.553
	-6.76677	414.817	470.897	460.626	502.709
	-6.75075	415.396	471.452	460.806	502.865
	-6.73473	415.978	472.009	460.988	503.021
	-6.71872	416.561	472.567	461.17	503.179
	-6.7027	417.146	473.128	461.353	503.337
	-6.68669	417.733	473.69	461.538	503.496
	-6.67067	418.322	474.255	461.722	503.656
	-6.65465	418.913	474.822	461.908	503.817
	-6.63864	419.505	475.39	462.095	503.978
	-6.62262	420.1	475.961	462.283	504.14
	-6.60661	420.696	476.533	462.471	504.303
	-6.59059	421.295	477.108	462.66	504.467
	-6.57457	421.895	477.685	462.85	504.631
	-6.55856	422.498	478.264	463.042	504.796
	-6.54254	423.102	478.844	463.234	504.962
	-6.52653	423.708	479.427	463.427	505.129
	-6.51051	424.316	480.012	463.62	505.297
	-6.49449	424.926	480.599	463.815	505.465
	-6.47848	425.538	481.188	464.011	505.634
	-6.46246	426.152	481.779	464.208	505.804
	-6.44645	426.768	482.373	464.405	505.975
	-6.43043	427.386	482.968	464.604	506.147
	-6.41441	428.006	483.566	464.803	506.319
	-6.3984	428.627	484.165	465.004	506.493
	-6.38238	429.251	484.767	465.205	506.667
	-6.36637	429.877	485.371	465.408	506.842
	-6.35035	430.505	485.977	465.611	507.018
	-6.33433	431.135	486.585	465.816	507.194
	-6.31832	431.766	487.195	466.021	507.372
	-6.3023	432.4	487.808	466.228	507.551
	-6.28629	433.036	488.423	466.435	507.73
	-6.27027	433.674	489.039	466.643	507.91
	-6.25425	434.314	489.658	466.853	508.091
	-6.23824	434.955	490.28	467.063	508.274
	-6.22222	435.599	490.903	467.275	508.457
	-6.20621	436.245	491.529	467.488	508.64
	-6.19019	436.893	492.157	467.701	508.825
	-6.17417	437.543	492.787	467.916	509.011
	-6.15816	438.195	493.419	468.132	509.198
	-6.14214	438.849	494.053	468.349	509.385
	-6.12613	439.506	494.69	468.567	509.574
	-6.11011	440.164	495.329	468.786	509.764
	-6.09409	440.824	495.97	469.006	509.954
	-6.07808	441.486	496.614	469.227	510.146
	-6.06206	442.151	497.26	469.45	510.338
	-6.04605	442.817	497.908	469.673	510.531
	-6.03003	443.486	498.558	469.898	510.726
	-6.01401	444.157	499.211	470.124	510.921
	-5.998	444.829	499.866	470.351	511.118
	-5.98198	445.504	500.523	470.579	511.315
	-5.96597	446.181	501.182	470.808	511.514
	-5.94995	446.86	501.844	471.039	511.713
	-5.93393	447.541	502.508	471.27	511.914
	-5.91792	448.225	503.175	471.503	512.115
	-5.9019	448.91	503.844	471.737	512.318
	-5.88589	449.597	504.515	471.972	512.522
	-5.86987	450.287	505.189	472.209	512.726
	-5.85385	450.979	505.864	472.446	512.932
	-5.83784	451.673	506.543	472.685	513.139
	-5.82182	452.369	507.223	472.925	513.347
	-5.80581	453.067	507.906	473.167	513.556
	-5.78979	453.767	508.592	473.41	513.766
	-5.77377	454.469	509.279	473.654	513.978
	-5.75776	455.174	509.97	473.899	514.19
	-5.74174	455.881	510.662	474.145	514.404
	-5.72573	456.589	511.357	474.393	514.618
	-5.70971	457.3	512.055	474.642	514.834
	-5.69369	458.014	512.754	474.893	515.051
	-5.67768	458.729	513.457	475.144	515.269
	-5.66166	459.446	514.161	475.398	515.489
	-5.64565	460.166	514.868	475.652	515.709
	-5.62963	460.888	515.578	475.908	515.931
	-5.61361	461.612	516.29	476.165	516.154
	-5.5976	462.338	517.004	476.424	516.378
	-5.58158	463.066	517.721	476.683	516.603
	-5.56557	463.796	518.441	476.945	516.83
	-5.54955	464.529	519.162	477.208	517.058
	-5.53353	465.264	519.887	477.472	517.287
	-5.51752	466.001	520.614	477.737	517.517
	-5.5015	466.74	521.343	478.004	517.749
	-5.48549	467.481	522.075	478.273	517.981
	-5.46947	468.225	522.809	478.543	518.216
	-5.45345	468.97	523.546	478.814	518.451
	-5.43744	469.718	524.285	479.087	518.688
	-5.42142	470.468	525.027	479.361	518.926
	-5.40541	471.221	525.771	479.637	519.165
	-5.38939	471.975	526.518	479.915	519.406
	-5.37337	472.732	527.267	480.194	519.648
	-5.35736	473.491	528.019	480.474	519.891
	-5.34134	474.252	528.774	480.756	520.136
	-5.32533	475.015	529.531	481.04	520.382
	-5.30931	475.78	530.29	481.325	520.63
	-5.29329	476.548	531.052	481.612	520.879
	-5.27728	477.318	531.817	481.9	521.129
	-5.26126	478.089	532.584	482.19	521.381
	-5.24525	478.864	533.354	482.481	521.634
	-5.22923	479.64	534.126	482.775	521.888
	-5.21321	480.419	534.901	483.069	522.144
	-5.1972	481.199	535.678	483.366	522.402
	-5.18118	481.982	536.458	483.664	522.661
	-5.16517	482.767	537.241	483.964	522.921
	-5.14915	483.555	538.026	484.265	523.183
	-5.13313	484.344	538.814	484.568	523.447
	-5.11712	485.136	539.604	484.873	523.712
	-5.1011	485.93	540.397	485.18	523.978
	-5.08509	486.726	541.193	485.488	524.247
	-5.06907	487.524	541.991	485.799	524.516
	-5.05305	488.324	542.792	486.111	524.787
	-5.03704	489.127	543.595	486.424	525.06
	-5.02102	489.932	544.401	486.74	525.334
	-5.00501	490.739	545.209	487.057	525.61
	-4.98899	491.548	546.02	487.376	525.888
	-4.97297	492.359	546.834	487.697	526.167
	-4.95696	493.172	547.651	488.02	526.448
	-4.94094	493.988	548.47	488.345	526.731
	-4.92492	494.806	549.291	488.671	527.015
	-4.90891	495.626	550.115	489	527.301
	-4.89289	496.448	550.942	489.33	527.588
	-4.87688	497.272	551.772	489.662	527.877
	-4.86086	498.099	552.604	489.997	528.168
	-4.84484	498.927	553.438	490.333	528.461
	-4.82883	499.758	554.276	490.671	528.756
	-4.81281	500.591	555.116	491.011	529.052
	-4.7968	501.426	555.958	491.353	529.35
	-4.78078	502.263	556.803	491.697	529.65
	-4.76476	503.102	557.651	492.043	529.951
	-4.74875	503.943	558.501	492.392	530.254
	-4.73273	504.787	559.354	492.742	530.56
	-4.71672	505.632	560.21	493.094	530.867
	-4.7007	506.48	561.068	493.449	531.176
	-4.68468	507.33	561.929	493.805	531.486
	-4.66867	508.182	562.793	494.164	531.799
	-4.65265	509.035	563.659	494.524	532.114
	-4.63664	509.891	564.527	494.887	532.43
	-4.62062	510.75	565.399	495.252	532.749
	-4.6046	511.61	566.273	495.62	533.069
	-4.58859	512.472	567.149	495.989	533.391
	-4.57257	513.336	568.028	496.361	533.716
	-4.55656	514.203	568.91	496.734	534.042
	-4.54054	515.071	569.794	497.111	534.37
	-4.52452	515.941	570.681	497.489	534.701
	-4.50851	516.814	571.571	497.87	535.033
	-4.49249	517.688	572.463	498.252	535.368
	-4.47648	518.564	573.357	498.638	535.704
	-4.46046	519.443	574.254	499.025	536.043
	-4.44444	520.323	575.154	499.415	536.383
	-4.42843	521.206	576.057	499.807	536.726
	-4.41241	522.09	576.961	500.202	537.071
	-4.3964	522.976	577.869	500.599	537.418
	-4.38038	523.865	578.779	500.999	537.768
	-4.36436	524.755	579.692	501.401	538.119
	-4.34835	525.647	580.607	501.805	538.473
	-4.33233	526.541	581.524	502.212	538.829
	-4.31632	527.437	582.444	502.621	539.187
	-4.3003	528.335	583.367	503.033	539.547
	-4.28428	529.234	584.292	503.447	539.91
	-4.26827	530.136	585.22	503.864	540.275
	-4.25225	531.04	586.15	504.284	540.642
	-4.23624	531.945	587.083	504.706	541.012
	-4.22022	532.852	588.018	505.13	541.384
	-4.2042	533.761	588.956	505.557	541.758
	-4.18819	534.672	589.896	505.987	542.135
	-4.17217	535.584	590.838	506.42	542.514
	-4.15616	536.499	591.783	506.855	542.896
	-4.14014	537.415	592.731	507.293	543.28
	-4.12412	538.333	593.68	507.733	543.666
	-4.10811	539.252	594.633	508.177	544.055
	-4.09209	540.174	595.587	508.623	544.446
	-4.07608	541.097	596.544	509.072	544.84
	-4.06006	542.022	597.504	509.523	545.237
	-4.04404	542.948	598.466	509.978	545.636
	-4.02803	543.876	599.43	510.435	546.037
	-4.01201	544.806	600.396	510.895	546.441
	-3.996	545.737	601.365	511.358	546.848
	-3.97998	546.67	602.336	511.824	547.257
	-3.96396	547.605	603.31	512.292	547.669
	-3.94795	548.541	604.285	512.764	548.084
	-3.93193	549.479	605.263	513.239	548.501
	-3.91592	550.418	606.244	513.716	548.921
	-3.8999	551.359	607.226	514.197	549.344
	-3.88388	552.301	608.211	514.68	549.77
	-3.86787	553.245	609.198	515.167	550.198
	-3.85185	554.19	610.187	515.656	550.629
	-3.83584	555.137	611.178	516.149	551.063
	-3.81982	556.085	612.172	516.645	551.499
	-3.8038	557.034	613.167	517.144	551.939
	-3.78779	557.985	614.165	517.646	552.381
	-3.77177	558.937	615.165	518.151	552.827
	-3.75576	559.891	616.167	518.659	553.275
	-3.73974	560.846	617.171	519.171	553.726
	-3.72372	561.802	618.177	519.685	554.18
	-3.70771	562.76	619.185	520.203	554.637
	-3.69169	563.718	620.195	520.724	555.097
	-3.67568	564.678	621.207	521.249	555.56
	-3.65966	565.639	622.221	521.776	556.026
	-3.64364	566.602	623.237	522.307	556.495
	-3.62763	567.565	624.255	522.842	556.967
	-3.61161	568.53	625.275	523.379	557.442
	-3.5956	569.496	626.296	523.92	557.921
	-3.57958	570.462	627.32	524.465	558.402
	-3.56356	571.43	628.345	525.012	558.887
	-3.54755	572.399	629.373	525.564	559.375
	-3.53153	573.369	630.401	526.118	559.866
	-3.51552	574.34	631.432	526.677	560.36
	-3.4995	575.312	632.465	527.238	560.858
	-3.48348	576.284	633.499	527.803	561.358
	-3.46747	577.258	634.535	528.372	561.862
	-3.45145	578.232	635.572	528.944	562.37
	-3.43544	579.207	636.611	529.52	562.88
	-3.41942	580.184	637.652	530.099	563.394
	-3.4034	581.16	638.694	530.682	563.911
	-3.38739	582.138	639.738	531.269	564.432
	-3.37137	583.116	640.783	531.859	564.956
	-3.35536	584.095	641.83	532.453	565.484
	-3.33934	585.075	642.878	533.05	566.015
	-3.32332	586.055	643.927	533.652	566.549
	-3.30731	587.036	644.978	534.257	567.087
	-3.29129	588.017	646.03	534.865	567.629
	-3.27528	588.999	647.084	535.478	568.173
	-3.25926	589.981	648.139	536.094	568.722
	-3.24324	590.964	649.195	536.714	569.274
	-3.22723	591.947	650.252	537.338	569.83
	-3.21121	592.93	651.311	537.965	570.389
	-3.1952	593.914	652.37	538.596	570.952
	-3.17918	594.898	653.431	539.232	571.518
	-3.16316	595.883	654.493	539.871	572.088
	-3.14715	596.868	655.555	540.514	572.662
	-3.13113	597.852	656.619	541.161	573.24
	-3.11512	598.837	657.684	541.812	573.821
	-3.0991	599.822	658.749	542.466	574.406
	-3.08308	600.808	659.816	543.125	574.994
	-3.06707	601.793	660.883	543.787	575.587
	-3.05105	602.778	661.951	544.454	576.183
	-3.03504	603.763	663.02	545.125	576.783
	-3.01902	604.748	664.089	545.799	577.387
	-3.003	605.733	665.159	546.478	577.995
	-2.98699	606.718	666.23	547.16	578.606
	-2.97097	607.703	667.301	547.847	579.221
	-2.95495	608.687	668.373	548.537	579.841
	-2.93894	609.671	669.446	549.232	580.464
	-2.92292	610.655	670.518	549.931	581.091
	-2.90691	611.638	671.591	550.633	581.722
	-2.89089	612.621	672.665	551.34	582.356
	-2.87487	613.604	673.738	552.051	582.995
	-2.85886	614.586	674.812	552.766	583.638
	-2.84284	615.567	675.887	553.485	584.285
	-2.82683	616.548	676.961	554.208	584.935
	-2.81081	617.528	678.035	554.936	585.59
	-2.79479	618.508	679.11	555.667	586.249
	-2.77878	619.487	680.184	556.403	586.911
	-2.76276	620.465	681.258	557.142	587.578
	-2.74675	621.442	682.332	557.886	588.249
	-2.73073	622.418	683.406	558.634	588.923
	-2.71471	623.394	684.48	559.386	589.602
	-2.6987	624.368	685.554	560.142	590.285
	-2.68268	625.341	686.627	560.902	590.972
	-2.66667	626.314	687.7	561.666	591.663
	-2.65065	627.285	688.772	562.435	592.358
	-2.63463	628.255	689.844	563.207	593.057
	-2.61862	629.224	690.915	563.984	593.76
	-2.6026	630.191	691.986	564.765	594.467
	-2.58659	631.157	693.056	565.549	595.178
	-2.57057	632.122	694.125	566.338	595.893
	-2.55455	633.085	695.193	567.131	596.612
	-2.53854	634.047	696.261	567.928	597.336
	-2.52252	635.008	697.327	568.729	598.063
	-2.50651	635.966	698.393	569.534	598.794
	-2.49049	636.924	699.458	570.344	599.53
	-2.47447	637.879	700.521	571.157	600.269
	-2.45846	638.833	701.583	571.974	601.013
	-2.44244	639.785	702.644	572.795	601.76
	-2.42643	640.735	703.704	573.62	602.512
	-2.41041	641.683	704.763	574.449	603.267
	-2.39439	642.629	705.819	575.282	604.027
	-2.37838	643.573	706.875	576.119	604.79
	-2.36236	644.515	707.929	576.959	605.557
	-2.34635	645.455	708.981	577.804	606.329
	-2.33033	646.393	710.032	578.652	607.104
	-2.31431	647.328	711.08	579.504	607.883
	-2.2983	648.261	712.127	580.36	608.666
	-2.28228	649.192	713.172	581.219	609.453
	-2.26627	650.12	714.215	582.082	610.243
	-2.25025	651.046	715.256	582.949	611.037
	-2.23423	651.969	716.295	583.82	611.836
	-2.21822	652.89	717.331	584.694	612.637
	-2.2022	653.808	718.366	585.571	613.443
	-2.18619	654.723	719.398	586.452	614.252
	-2.17017	655.635	720.427	587.336	615.065
	-2.15415	656.545	721.454	588.224	615.881
	-2.13814	657.452	722.479	589.115	616.701
	-2.12212	658.356	723.501	590.01	617.525
	-2.10611	659.256	724.52	590.907	618.352
	-2.09009	660.154	725.536	591.808	619.182
	-2.07407	661.048	726.55	592.712	620.016
	-2.05806	661.939	727.56	593.619	620.853
	-2.04204	662.827	728.568	594.529	621.693
	-2.02603	663.712	729.572	595.442	622.537
	-2.01001	664.593	730.573	596.357	623.384
	-1.99399	665.471	731.571	597.276	624.233
	-1.97798	666.345	732.566	598.197	625.086
	-1.96196	667.216	733.557	599.121	625.942
	-1.94595	668.083	734.545	600.047	626.801
	-1.92993	668.946	735.529	600.976	627.663
	-1.91391	669.805	736.51	601.907	628.527
	-1.8979	670.661	737.486	602.841	629.394
	-1.88188	671.513	738.459	603.777	630.264
	-1.86587	672.36	739.428	604.715	631.136
	-1.84985	673.204	740.393	605.655	632.011
	-1.83383	674.044	741.354	606.597	632.888
	-1.81782	674.879	742.311	607.54	633.767
	-1.8018	675.71	743.264	608.486	634.649
	-1.78579	676.537	744.212	609.433	635.533
	-1.76977	677.359	745.156	610.382	636.418
	-1.75375	678.177	746.095	611.332	637.306
	-1.73774	678.991	747.03	612.284	638.196
	-1.72172	679.8	747.96	613.236	639.087
	-1.70571	680.604	748.886	614.19	639.98
	-1.68969	681.404	749.806	615.145	640.874
	-1.67367	682.199	750.722	616.101	641.77
	-1.65766	682.989	751.633	617.057	642.667
	-1.64164	683.774	752.538	618.014	643.565
	-1.62563	684.555	753.439	618.971	644.464
	-1.60961	685.33	754.334	619.929	645.364
	-1.59359	686.1	755.224	620.887	646.265
	-1.57758	686.865	756.109	621.845	647.167
	-1.56156	687.625	756.988	622.803	648.069
	-1.54555	688.38	757.861	623.761	648.971
	-1.52953	689.129	758.729	624.718	649.874
	-1.51351	689.873	759.591	625.675	650.777
	-1.4975	690.611	760.448	626.631	651.68
	-1.48148	691.344	761.298	627.586	652.582
	-1.46547	692.072	762.142	628.54	653.484
	-1.44945	692.793	762.981	629.493	654.386
	-1.43343	693.509	763.813	630.445	655.287
	-1.41742	694.219	764.639	631.395	656.187
	-1.4014	694.924	765.458	632.343	657.086
	-1.38539	695.622	766.271	633.29	657.984
	-1.36937	696.314	767.078	634.234	658.881
	-1.35335	697.001	767.878	635.177	659.776
	-1.33734	697.681	768.671	636.116	660.67
	-1.32132	698.355	769.458	637.054	661.561
	-1.30531	699.023	770.238	637.988	662.451
	-1.28929	699.685	771.011	638.919	663.338
	-1.27327	700.34	771.776	639.848	664.223
	-1.25726	700.989	772.535	640.773	665.105
	-1.24124	701.632	773.287	641.694	665.984
	-1.22523	702.268	774.031	642.611	666.86
	-1.20921	702.897	774.768	643.525	667.733
	-1.19319	703.52	775.498	644.434	668.603
	-1.17718	704.136	776.22	645.339	669.469
	-1.16116	704.745	776.934	646.239	670.331
	-1.14515	705.348	777.641	647.135	671.189
	-1.12913	705.943	778.34	648.025	672.043
	-1.11311	706.532	779.032	648.91	672.892
	-1.0971	707.114	779.715	649.79	673.736
	-1.08108	707.688	780.391	650.663	674.576
	-1.06507	708.256	781.058	651.531	675.41
	-1.04905	708.816	781.717	652.393	676.239
	-1.03303	709.369	782.369	653.248	677.062
	-1.01702	709.915	783.012	654.097	677.879
	-1.001	710.454	783.646	654.939	678.691
	-0.984985	710.985	784.272	655.774	679.495
	-0.968969	711.509	784.89	656.601	680.294
	-0.952953	712.025	785.499	657.421	681.085
	-0.936937	712.534	786.099	658.233	681.87
	-0.920921	713.035	786.691	659.038	682.647
	-0.904905	713.529	787.274	659.833	683.417
	-0.888889	714.015	787.848	660.621	684.179
	-0.872873	714.493	788.414	661.4	684.933
	-0.856857	714.964	788.97	662.169	685.678
	-0.840841	715.426	789.517	662.93	686.415
	-0.824825	715.881	790.055	663.681	687.144
	-0.808809	716.328	790.584	664.423	687.863
	-0.792793	716.767	791.104	665.154	688.574
	-0.776777	717.198	791.614	665.876	689.274
	-0.760761	717.62	792.115	666.587	689.965
	-0.744745	718.035	792.607	667.287	690.647
	-0.728729	718.442	793.089	667.977	691.318
	-0.712713	718.84	793.561	668.656	691.978
	-0.696697	719.23	794.024	669.323	692.628
	-0.680681	719.612	794.477	669.979	693.267
	-0.664665	719.986	794.921	670.623	693.895
	-0.648649	720.351	795.355	671.255	694.512
	-0.632633	720.708	795.778	671.875	695.117
	-0.616617	721.056	796.193	672.483	695.71
	-0.600601	721.396	796.597	673.078	696.291
	-0.584585	721.728	796.991	673.66	696.86
	-0.568569	722.051	797.375	674.23	697.416
	-0.552553	722.365	797.749	674.786	697.96
	-0.536537	722.671	798.113	675.328	698.491
	-0.520521	722.968	798.466	675.857	699.008
	-0.504505	723.256	798.81	676.373	699.513
	-0.488488	723.536	799.143	676.874	700.004
	-0.472472	723.807	799.466	677.361	700.481
	-0.456456	724.07	799.778	677.833	700.944
	-0.44044	724.323	800.08	678.292	701.393
	-0.424424	724.568	800.372	678.735	701.828
	-0.408408	724.804	800.653	679.163	702.248
	-0.392392	725.031	800.924	679.577	702.654
	-0.376376	725.249	801.184	679.975	703.045
	-0.36036	725.458	801.433	680.358	703.421
	-0.344344	725.659	801.672	680.725	703.781
	-0.328328	725.85	801.901	681.077	704.127
	-0.312312	726.032	802.118	681.412	704.457
	-0.296296	726.206	802.325	681.732	704.771
	-0.28028	726.37	802.521	682.036	705.07
	-0.264264	726.526	802.707	682.324	705.352
	-0.248248	726.672	802.881	682.595	705.619
	-0.232232	726.809	803.045	682.85	705.87
	-0.216216	726.937	803.198	683.088	706.105
	-0.2002	727.056	803.34	683.31	706.323
	-0.184184	727.166	803.472	683.515	706.525
	-0.168168	727.267	803.592	683.703	706.71
	-0.152152	727.359	803.701	683.874	706.879
	-0.136136	727.441	803.8	684.029	707.031
	-0.12012	727.515	803.888	684.166	707.166
	-0.104104	727.579	803.965	684.287	707.284
	-0.0880881	727.634	804.03	684.39	707.386
	-0.0720721	727.68	804.085	684.476	707.471
	-0.0560561	727.717	804.129	684.545	707.539
	-0.04004	727.744	804.162	684.597	707.59
	-0.024024	727.763	804.184	684.631	707.624
	-0.00800801	727.772	804.195	684.649	707.641
	0.00800801	727.772	804.195	684.649	707.641
	0.024024	727.763	804.184	684.631	707.624
	0.04004	727.744	804.162	684.597	707.59
	0.0560561	727.717	804.129	684.545	707.539
	0.0720721	727.68	804.085	684.476	707.471
	0.0880881	727.634	804.03	684.39	707.386
	0.104104	727.579	803.965	684.287	707.284
	0.12012	727.515	803.888	684.166	707.166
	0.136136	727.441	803.8	684.029	707.031
	0.152152	727.359	803.701	683.874	706.879
	0.168168	727.267	803.592	683.703	706.71
	0.184184	727.166	803.472	683.515	706.525
	0.2002	727.056	803.34	683.31	706.323
	0.216216	726.937	803.198	683.088	706.105
	0.232232	726.809	803.045	682.85	705.87
	0.248248	726.672	802.881	682.595	705.619
	0.264264	726.526	802.707	682.324	705.352
	0.28028	726.37	802.521	682.036	705.07
	0.296296	726.206	802.325	681.732	704.771
	0.312312	726.032	802.118	681.412	704.457
	0.328328	725.85	801.901	681.077	704.127
	0.344344	725.659	801.672	680.725	703.781
	0.36036	725.458	801.433	680.358	703.421
	0.376376	725.249	801.184	679.975	703.045
	0.392392	725.031	800.924	679.577	702.654
	0.408408	724.804	800.653	679.163	702.248
	0.424424	724.568	800.372	678.735	701.828
	0.44044	724.323	800.08	678.292	701.393
	0.456456	724.07	799.778	677.833	700.944
	0.472472	723.807	799.466	677.361	700.481
	0.488488	723.536	799.143	676.874	700.004
	0.504505	723.256	798.81	676.373	699.513
	0.520521	722.968	798.466	675.857	699.008
	0.536537	722.671	798.113	675.328	698.491
	0.552553	722.365	797.749	674.786	697.96
	0.568569	722.051	797.375	674.23	697.416
	0.584585	721.728	796.991	673.66	696.86
	0.600601	721.396	796.597	673.078	696.291
	0.616617	721.056	796.193	672.483	695.71
	0.632633	720.708	795.778	671.875	695.117
	0.648649	720.351	795.355	671.255	694.512
	0.664665	719.986	794.921	670.623	693.895
	0.680681	719.612	794.477	669.979	693.267
	0.696697	719.23	794.024	669.323	692.628
	0.712713	718.84	793.561	668.656	691.978
	0.728729	718.442	793.089	667.977	691.318
	0.744745	718.035	792.607	667.287	690.647
	0.760761	717.62	792.115	666.587	689.965
	0.776777	717.198	791.614	665.876	689.274
	0.792793	716.767	791.104	665.154	688.574
	0.808809	716.328	790.584	664.423	687.863
	0.824825	715.881	790.055	663.681	687.144
	0.840841	715.426	789.517	662.93	686.415
	0.856857	714.964	788.97	662.169	685.678
	0.872873	714.493	788.414	661.4	684.933
	0.888889	714.015	787.848	660.621	684.179
	0.904905	713.529	787.274	659.833	683.417
	0.920921	713.035	786.691	659.038	682.647
	0.936937	712.534	786.099	658.233	681.87
	0.952953	712.025	785.499	657.421	681.085
	0.968969	711.509	784.89	656.601	680.294
	0.984985	710.985	784.272	655.774	679.495
	1.001	710.454	783.646	654.939	678.691
	1.01702	709.915	783.012	654.097	677.879
	1.03303	709.369	782.369	653.248	677.062
	1.04905	708.816	781.717	652.393	676.239
	1.06507	708.256	781.058	651.531	675.41
	1.08108	707.688	780.391	650.663	674.576
	1.0971	707.114	779.715	649.79	673.736
	1.11311	706.532	779.032	648.91	672.892
	1.12913	705.943	778.34	648.025	672.043
	1.14515	705.348	777.641	647.135	671.189
	1.16116	704.745	776.934	646.239	670.331
	1.17718	704.136	776.22	645.339	669.469
	1.19319	703.52	775.498	644.434	668.603
	1.20921	702.897	774.768	643.525	667.733
	1.22523	702.268	774.031	642.611	666.86
	1.24124	701.632	773.287	641.694	665.984
	1.25726	700.989	772.535	640.773	665.105
	1.27327	700.34	771.776	639.848	664.223
	1.28929	699.685	771.011	638.919	663.338
	1.30531	699.023	770.238	637.988	662.451
	1.32132	698.355	769.458	637.054	661.561
	1.33734	697.681	768.671	636.116	660.67
	1.35335	697.001	767.878	635.177	659.776
	1.36937	696.314	767.078	634.234	658.881
	1.38539	695.622	766.271	633.29	657.984
	1.4014	694.924	765.458	632.343	657.086
	1.41742	694.219	764.639	631.395	656.187
	1.43343	693.509	763.813	630.445	655.287
	1.44945	692.793	762.981	629.493	654.386
	1.46547	692.072	762.142	628.54	653.484
	1.48148	691.344	761.298	627.586	652.582
	1.4975	690.611	760.448	626.631	651.68
	1.51351	689.873	759.591	625.675	650.777
	1.52953	689.129	758.729	624.718	649.874
	1.54555	688.38	757.861	623.761	648.971
	1.56156	687.625	756.988	622.803	648.069
	1.57758	686.865	756.109	621.845	647.167
	1.59359	686.1	755.224	620.887	646.265
	1.60961	685.33	754.334	619.929	645.364
	1.62563	684.555	753.439	618.971	644.464
	1.64164	683.774	752.538	618.014	643.565
	1.65766	682.989	751.633	617.057	642.667
	1.67367	682.199	750.722	616.101	641.77
	1.68969	681.404	749.806	615.145	640.874
	1.70571	680.604	748.886	614.19	639.98
	1.72172	679.8	747.96	613.236	639.087
	1.73774	678.991	747.03	612.284	638.196
	1.75375	678.177	746.095	611.332	637.306
	1.76977	677.359	745.156	610.382	636.418
	1.78579	676.537	744.212	609.433	635.533
	1.8018	675.71	743.264	608.486	634.649
	1.81782	674.879	742.311	607.54	633.767
	1.83383	674.044	741.354	606.597	632.888
	1.84985	673.204	740.393	605.655	632.011
	1.86587	672.36	739.428	604.715	631.136
	1.88188	671.513	738.459	603.777	630.264
	1.8979	670.661	737.486	602.841	629.394
	1.91391	669.805	736.51	601.907	628.527
	1.92993	668.946	735.529	600.976	627.663
	1.94595	668.083	734.545	600.047	626.801
	1.96196	667.216	733.557	599.121	625.942
	1.97798	666.345	732.566	598.197	625.086
	1.99399	665.471	731.571	597.276	624.233
	2.01001	664.593	730.573	596.357	623.384
	2.02603	663.712	729.572	595.442	622.537
	2.04204	662.827	728.568	594.529	621.693
	2.05806	661.939	727.56	593.619	620.853
	2.07407	661.048	726.55	592.712	620.016
	2.09009	660.154	725.536	591.808	619.182
	2.10611	659.256	724.52	590.907	618.352
	2.12212	658.356	723.501	590.01	617.525
	2.13814	657.452	722.479	589.115	616.701
	2.15415	656.545	721.454	588.224	615.881
	2.17017	655.635	720.427	587.336	615.065
	2.18619	654.723	719.398	586.452	614.252
	2.2022	653.808	718.366	585.571	613.443
	2.21822	652.89	717.331	584.694	612.637
	2.23423	651.969	716.295	583.82	611.836
	2.25025	651.046	715.256	582.949	611.037
	2.26627	650.12	714.215	582.082	610.243
	2.28228	649.192	713.172	581.219	609.453
	2.2983	648.261	712.127	580.36	608.666
	2.31431	647.328	711.08	579.504	607.883
	2.33033	646.393	710.032	578.652	607.104
	2.34635	645.455	708.981	577.804	606.329
	2.36236	644.515	707.929	576.959	605.557
	2.37838	643.573	706.875	576.119	604.79
	2.39439	642.629	705.819	575.282	604.027
	2.41041	641.683	704.763	574.449	603.267
	2.42643	640.735	703.704	573.62	602.512
	2.44244	639.785	702.644	572.795	601.76
	2.45846	638.833	701.583	571.974	601.013
	2.47447	637.879	700.521	571.157	600.269
	2.49049	636.924	699.458	570.344	599.53
	2.50651	635.966	698.393	569.534	598.794
	2.52252	635.008	697.327	568.729	598.063
	2.53854	634.047	696.261	567.928	597.336
	2.55455	633.085	695.193	567.131	596.612
	2.57057	632.122	694.125	566.338	595.893
	2.58659	631.157	693.056	565.549	595.178
	2.6026	630.191	691.986	564.765	594.467
	2.61862	629.224	690.915	563.984	593.76
	2.63463	628.255	689.844	563.207	593.057
	2.65065	627.285	688.772	562.435	592.358
	2.66667	626.314	687.7	561.666	591.663
	2.68268	625.341	686.627	560.902	590.972
	2.6987	624.368	685.554	560.142	590.285
	2.71471	623.394	684.48	559.386	589.602
	2.73073	622.418	683.406	558.634	588.923
	2.74675	621.442	682.332	557.886	588.249
	2.76276	620.465	681.258	557.142	587.578
	2.77878	619.487	680.184	556.403	586.911
	2.79479	618.508	679.11	555.667	586.249
	2.81081	617.528	678.035	554.936	585.59
	2.82683	616.548	676.961	554.208	584.935
	2.84284	615.567	675.887	553.485	584.285
	2.85886	614.586	674.812	552.766	583.638
	2.87487	613.604	673.738	552.051	582.995
	2.89089	612.621	672.665	551.34	582.356
	2.90691	611.638	671.591	550.633	581.722
	2.92292	610.655	670.518	549.931	581.091
	2.93894	609.671	669.446	549.232	580.464
	2.95495	608.687	668.373	548.537	579.841
	2.97097	607.703	667.301	547.847	579.221
	2.98699	606.718	666.23	547.16	578.606
	3.003	605.733	665.159	546.478	577.995
	3.01902	604.748	664.089	545.799	577.387
	3.03504	603.763	663.02	545.125	576.783
	3.05105	602.778	661.951	544.454	576.183
	3.06707	601.793	660.883	543.787	575.587
	3.08308	600.808	659.816	543.125	574.994
	3.0991	599.822	658.749	542.466	574.406
	3.11512	598.837	657.684	541.812	573.821
	3.13113	597.852	656.619	541.161	573.24
	3.14715	596.868	655.555	540.514	572.662
	3.16316	595.883	654.493	539.871	572.088
	3.17918	594.898	653.431	539.232	571.518
	3.1952	593.914	652.37	538.596	570.952
	3.21121	592.93	651.311	537.965	570.389
	3.22723	591.947	650.252	537.338	569.83
	3.24324	590.964	649.195	536.714	569.274
	3.25926	589.981	648.139	536.094	568.722
	3.27528	588.999	647.084	535.478	568.173
	3.29129	588.017	646.03	534.865	567.629
	3.30731	587.036	644.978	534.257	567.087
	3.32332	586.055	643.927	533.652	566.549
	3.33934	585.075	642.878	533.05	566.015
	3.35536	584.095	641.83	532.453	565.484
	3.37137	583.116	640.783	531.859	564.956
	3.38739	582.138	639.738	531.269	564.432
	3.4034	581.16	638.694	530.682	563.911
	3.41942	580.184	637.652	530.099	563.394
	3.43544	579.207	636.611	529.52	562.88
	3.45145	578.232	635.572	528.944	562.37
	3.46747	577.258	634.535	528.372	561.862
	3.48348	576.284	633.499	527.803	561.358
	3.4995	575.312	632.465	527.238	560.858
	3.51552	574.34	631.432	526.677	560.36
	3.53153	573.369	630.401	526.118	559.866
	3.54755	572.399	629.373	525.564	559.375
	3.56356	571.43	628.345	525.012	558.887
	3.57958	570.462	627.32	524.465	558.402
	3.5956	569.496	626.296	523.92	557.921
	3.61161	568.53	625.275	523.379	557.442
	3.62763	567.565	624.255	522.842	556.967
	3.64364	566.602	623.237	522.307	556.495
	3.65966	565.639	622.221	521.776	556.026
	3.67568	564.678	621.207	521.249	555.56
	3.69169	563.718	620.195	520.724	555.097
	3.70771	562.76	619.185	520.203	554.637
	3.72372	561.802	618.177	519.685	554.18
	3.73974	560.846	617.171	519.171	553.726
	3.75576	559.891	616.167	518.659	553.275
	3.77177	558.937	615.165	518.151	552.827
	3.78779	557.985	614.165	517.646	552.381
	3.8038	557.034	613.167	517.144	551.939
	3.81982	556.085	612.172	516.645	551.499
	3.83584	555.137	611.178	516.149	551.063
	3.85185	554.19	610.187	515.656	550.629
	3.86787	553.245	609.198	515.167	550.198
	3.88388	552.301	608.211	514.68	549.77
	3.8999	551.359	607.226	514.197	549.344
	3.91592	550.418	606.244	513.716	548.921
	3.93193	549.479	605.263	513.239	548.501
	3.94795	548.541	604.285	512.764	548.084
	3.96396	547.605	603.31	512.292	547.669
	3.97998	546.67	602.336	511.824	547.257
	3.996	545.737	601.365	511.358	546.848
	4.01201	544.806	600.396	510.895	546.441
	4.02803	543.876	599.43	510.435	546.037
	4.04404	542.948	598.466	509.978	545.636
	4.06006	542.022	597.504	509.523	545.237
	4.07608	541.097	596.544	509.072	544.84
	4.09209	540.174	595.587	508.623	544.446
	4.10811	539.252	594.633	508.177	544.055
	4.12412	538.333	593.68	507.733	543.666
	4.14014	537.415	592.731	507.293	543.28
	4.15616	536.499	591.783	506.855	542.896
	4.17217	535.584	590.838	506.42	542.514
	4.18819	534.672	589.896	505.987	542.135
	4.2042	533.761	588.956	505.557	541.758
	4.22022	532.852	588.018	505.13	541.384
	4.23624	531.945	587.083	504.706	541.012
	4.25225	531.04	586.15	504.284	540.642
	4.26827	530.136	585.22	503.864	540.275
	4.28428	529.234	584.292	503.447	539.91
	4.3003	528.335	583.367	503.033	539.547
	4.31632	527.437	582.444	502.621	539.187
	4.33233	526.541	581.524	502.212	538.829
	4.34835	525.647	580.607	501.805	538.473
	4.36436	524.755	579.692	501.401	538.119
	4.38038	523.865	578.779	500.999	537.768
	4.3964	522.976	577.869	500.599	537.418
	4.41241	522.09	576.961	500.202	537.071
	4.42843	521.206	576.057	499.807	536.726
	4.44444	520.323	575.154	499.415	536.383
	4.46046	519.443	574.254	499.025	536.043
	4.47648	518.564	573.357	498.638	535.704
	4.49249	517.688	572.463	498.252	535.368
	4.50851	516.814	571.571	497.87	535.033
	4.52452	515.941	570.681	497.489	534.701
	4.54054	515.071	569.794	497.111	534.37
	4.55656	514.203	568.91	496.734	534.042
	4.57257	513.336	568.028	496.361	533.716
	4.58859	512.472	567.149	495.989	533.391
	4.6046	511.61	566.273	495.62	533.069
	4.62062	510.75	565.399	495.252	532.749
	4.63664	509.891	564.527	494.887	532.43
	4.65265	509.035	563.659	494.524	532.114
	4.66867	508.182	562.793	494.164	531.799
	4.68468	507.33	561.929	493.805	531.486
	4.7007	506.48	561.068	493.449	531.176
	4.71672	505.632	560.21	493.094	530.867
	4.73273	504.787	559.354	492.742	530.56
	4.74875	503.943	558.501	492.392	530.254
	4.76476	503.102	557.651	492.043	529.951
	4.78078	502.263	556.803	491.697	529.65
	4.7968	501.426	555.958	491.353	529.35
	4.81281	500.591	555.116	491.011	529.052
	4.82883	499.758	554.276	490.671	528.756
	4.84484	498.927	553.438	490.333	528.461
	4.86086	498.099	552.604	489.997	528.168
	4.87688	497.272	551.772	489.662	527.877
	4.89289	496.448	550.942	489.33	527.588
	4.90891	495.626	550.115	489	527.301
	4.92492	494.806	549.291	488.671	527.015
	4.94094	493.988	548.47	488.345	526.731
	4.95696	493.172	547.651	488.02	526.448
	4.97297	492.359	546.834	487.697	526.167
	4.98899	491.548	546.02	487.376	525.888
	5.00501	490.739	545.209	487.057	525.61
	5.02102	489.932	544.401	486.74	525.334
	5.03704	489.127	543.595	486.424	525.06
	5.05305	488.324	542.792	486.111	524.787
	5.06907	487.524	541.991	485.799	524.516
	5.08509	486.726	541.193	485.488	524.247
	5.1011	485.93	540.397	485.18	523.978
	5.11712	485.136	539.604	484.873	523.712
	5.13313	484.344	538.814	484.568	523.447
	5.14915	483.555	538.026	484.265	523.183
	5.16517	482.767	537.241	483.964	522.921
	5.18118	481.982	536.458	483.664	522.661
	5.1972	481.199	535.678	483.366	522.402
	5.21321	480.419	534.901	483.069	522.144
	5.22923	479.64	534.126	482.775	521.888
	5.24525	478.864	533.354	482.481	521.634
	5.26126	478.089	532.584	482.19	521.381
	5.27728	477.318	531.817	481.9	521.129
	5.29329	476.548	531.052	481.612	520.879
	5.30931	475.78	530.29	481.325	520.63
	5.32533	475.015	529.531	481.04	520.382
	5.34134	474.252	528.774	480.756	520.136
	5.35736	473.491	528.019	480.474	519.891
	5.37337	472.732	527.267	480.194	519.648
	5.38939	471.975	526.518	479.915	519.406
	5.40541	471.221	525.771	479.637	519.165
	5.42142	470.468	525.027	479.361	518.926
	5.43744	469.718	524.285	479.087	518.688
	5.45345	468.97	523.546	478.814	518.451
	5.46947	468.225	522.809	478.543	518.216
	5.48549	467.481	522.075	478.273	517.981
	5.5015	466.74	521.343	478.004	517.749
	5.51752	466.001	520.614	477.737	517.517
	5.53353	465.264	519.887	477.472	517.287
	5.54955	464.529	519.162	477.208	517.058
	5.56557	463.796	518.441	476.945	516.83
	5.58158	463.066	517.721	476.683	516.603
	5.5976	462.338	517.004	476.424	516.378
	5.61361	461.612	516.29	476.165	516.154
	5.62963	460.888	515.578	475.908	515.931
	5.64565	460.166	514.868	475.652	515.709
	5.66166	459.446	514.161	475.398	515.489
	5.67768	458.729	513.457	475.144	515.269
	5.69369	458.014	512.754	474.893	515.051
	5.70971	457.3	512.055	474.642	514.834
	5.72573	456.589	511.357	474.393	514.618
	5.74174	455.881	510.662	474.145	514.404
	5.75776	455.174	509.97	473.899	514.19
	5.77377	454.469	509.279	473.654	513.978
	5.78979	453.767	508.592	473.41	513.766
	5.80581	453.067	507.906	473.167	513.556
	5.82182	452.369	507.223	472.925	513.347
	5.83784	451.673	506.543	472.685	513.139
	5.85385	450.979	505.864	472.446	512.932
	5.86987	450.287	505.189	472.209	512.726
	5.88589	449.597	504.515	471.972	512.522
	5.9019	448.91	503.844	471.737	512.318
	5.91792	448.225	503.175	471.503	512.115
	5.93393	447.541	502.508	471.27	511.914
	5.94995	446.86	501.844	471.039	511.713
	5.96597	446.181	501.182	470.808	511.514
	5.98198	445.504	500.523	470.579	511.315
	5.998	444.829	499.866	470.351	511.118
	6.01401	444.157	499.211	470.124	510.921
	6.03003	443.486	498.558	469.898	510.726
	6.04605	442.817	497.908	469.673	510.531
	6.06206	442.151	497.26	469.45	510.338
	6.07808	441.486	496.614	469.227	510.146
	6.09409	440.824	495.97	469.006	509.954
	6.11011	440.164	495.329	468.786	509.764
	6.12613	439.506	494.69	468.567	509.574
	6.14214	438.849	494.053	468.349	509.385
	6.15816	438.195	493.419	468.132	509.198
	6.17417	437.543	492.787	467.916	509.011
	6.19019	436.893	492.157	467.701	508.825
	6.20621	436.245	491.529	467.488	508.64
	6.22222	435.599	490.903	467.275	508.457
	6.23824	434.955	490.28	467.063	508.274
	6.25425	434.314	489.658	466.853	508.091
	6.27027	433.674	489.039	466.643	507.91
	6.28629	433.036	488.423	466.435	507.73
	6.3023	432.4	487.808	466.228	507.551
	6.31832	431.766	487.195	466.021	507.372
	6.33433	431.135	486.585	465.816	507.194
	6.35035	430.505	485.977	465.611	507.018
	6.36637	429.877	485.371	465.408	506.842
	6.38238	429.251	484.767	465.205	506.667
	6.3984	428.627	484.165	465.004	506.493
	6.41441	428.006	483.566	464.803	506.319
	6.43043	427.386	482.968	464.604	506.147
	6.44645	426.768	482.373	464.405	505.975
	6.46246	426.152	481.779	464.208	505.804
	6.47848	425.538	481.188	464.011	505.634
	6.49449	424.926	480.599	463.815	505.465
	6.51051	424.316	480.012	463.62	505.297
	6.52653	423.708	479.427	463.427	505.129
	6.54254	423.102	478.844	463.234	504.962
	6.55856	422.498	478.264	463.042	504.796
	6.57457	421.895	477.685	462.85	504.631
	6.59059	421.295	477.108	462.66	504.467
	6.60661	420.696	476.533	462.471	504.303
	6.62262	420.1	475.961	462.283	504.14
	6.63864	419.505	475.39	462.095	503.978
	6.65465	418.913	474.822	461.908	503.817
	6.67067	418.322	474.255	461.722	503.656
	6.68669	417.733	473.69	461.538	503.496
	6.7027	417.146	473.128	461.353	503.337
	6.71872	416.561	472.567	461.17	503.179
	6.73473	415.978	472.009	460.988	503.021
	6.75075	415.396	471.452	460.806	502.865
	6.76677	414.817	470.897	460.626	502.709
	6.78278	414.239	470.344	460.446	502.553
	6.7988	413.663	469.794	460.267	502.398
	6.81481	413.089	469.245	460.089	502.245
	6.83083	412.517	468.698	459.911	502.091
	6.84685	411.947	468.153	459.735	501.939
	6.86286	411.379	467.61	459.559	501.787
	6.87888	410.812	467.069	459.384	501.636
	6.89489	410.247	466.53	459.21	501.485
	6.91091	409.684	465.992	459.036	501.335
	6.92693	409.123	465.457	458.864	501.186
	6.94294	408.564	464.923	458.692	501.038
	6.95896	408.006	464.392	458.521	500.89
	6.97497	407.451	463.862	458.351	500.743
	6.99099	406.897	463.334	458.181	500.597
	7.00701	406.345	462.808	458.012	500.451
	7.02302	405.794	462.284	457.844	500.306
	7.03904	405.246	461.761	457.677	500.161
	7.05506	404.699	461.241	457.51	500.018
	7.07107	404.154	460.722	457.345	499.875
	7.08709	403.611	460.205	457.18	499.732
	7.1031	403.069	459.69	457.015	499.59
	7.11912	402.529	459.177	456.852	499.449
	7.13514	401.991	458.666	456.689	499.308
	7.15115	401.455	458.156	456.527	499.168
	7.16717	400.92	457.648	456.365	499.029
	7.18318	400.388	457.142	456.205	498.89
	7.1992	399.856	456.638	456.045	498.752
	7.21522	399.327	456.135	455.885	498.614
	7.23123	398.799	455.634	455.727	498.477
	7.24725	398.273	455.135	455.569	498.341
	7.26326	397.749	454.638	455.411	498.205
	7.27928	397.226	454.142	455.255	498.07
	7.2953	396.705	453.649	455.099	497.935
	7.31131	396.186	453.156	454.944	497.801
	7.32733	395.669	452.666	454.789	497.668
	7.34334	395.153	452.177	454.635	497.535
	7.35936	394.639	451.69	454.482	497.403
	7.37538	394.126	451.205	454.33	497.271
	7.39139	393.615	450.722	454.178	497.14
	7.40741	393.106	450.24	454.026	497.009
	7.42342	392.598	449.759	453.876	496.879
	7.43944	392.092	449.281	453.726	496.75
	7.45546	391.588	448.804	453.576	496.621
	7.47147	391.085	448.329	453.428	496.493
	7.48749	390.584	447.855	453.28	496.365
	7.5035	390.084	447.383	453.132	496.238
	7.51952	389.587	446.913	452.985	496.111
	7.53554	389.09	446.444	452.839	495.985
	7.55155	388.596	445.977	452.693	495.859
	7.56757	388.102	445.512	452.548	495.734
	7.58358	387.611	445.048	452.404	495.609
	7.5996	387.121	444.586	452.26	495.485
	7.61562	386.633	444.125	452.117	495.361
	7.63163	386.146	443.666	451.974	495.238
	7.64765	385.661	443.209	451.832	495.116
	7.66366	385.177	442.753	451.691	494.994
	7.67968	384.695	442.299	451.55	494.872
	7.6957	384.214	441.846	451.41	494.751
	7.71171	383.735	441.395	451.27	494.63
	7.72773	383.258	440.945	451.131	494.51
	7.74374	382.782	440.497	450.992	494.391
	7.75976	382.307	440.05	450.855	494.272
	7.77578	381.834	439.605	450.717	494.153
	7.79179	381.363	439.162	450.58	494.035
	7.80781	380.893	438.72	450.444	493.917
	7.82382	380.425	438.28	450.308	493.8
	7.83984	379.958	437.841	450.173	493.684
	7.85586	379.493	437.403	450.038	493.567
	7.87187	379.029	436.967	449.904	493.452
	7.88789	378.566	436.533	449.771	493.336
	7.9039	378.105	436.1	449.638	493.222
	7.91992	377.646	435.668	449.505	493.107
	7.93594	377.188	435.238	449.373	492.993
	7.95195	376.731	434.81	449.242	492.88
	7.96797	376.276	434.383	449.111	492.767
	7.98398	375.823	433.957	448.98	492.654
	8	375.37	433.533	448.85	492.542
