# Supplementary material for: The NMDA receptor antagonist ketamine impairs and delays context-dependent decision making in the parietal cortex
Source: Commun Biol. 2022 Jul 20;5:690. doi: 10.1038/s42003-022-03626-z (PMC9300646; doi:10.1038/s42003-022-03626-z)
Supplement: Supplementary file 6 — Supplementary Data 3 (new) [file 42003_2022_3626_MOESM6_ESM.xlsx]

## Sheet: fig.4e-f
	Neural sensitivity
	Motion coherence		Binocular correlation
	Pre	Post	Pre	Post
	3.3753	5.78524	-0.409505	-0.683093
	2.26635	0.672909	1.38843	2.23677
	0.45227	-0.173418	0.628459	-0.0870714
	3.24665	2.98902	-0.0492758	1.51966
	3.27315	2.28364	-0.207778	1.85445
	4.01017	4.09809	-2.69377	-0.449842
	2.79153	1.34554	-1.77384	-0.160979
	2.32572	1.56718	-1.0587	0.320616
	1.14571	1.24886	0.448734	0.0084058
	0.216575	-0.0246974	-0.206796	-0.492526
	1.42994	0.645746	-1.15196	-1.12583
	7.16685	4.2324	0.813264	0.443429
	2.82435	3.44583	1.11182	2.8959
	1.45751	1.53055	-0.151841	-0.489171
	1.58272	2.32742	0.107689	1.19164
	0.072163	-0.1352	0.644685	0.14712
	0.238351	0.992458	-0.149194	0.152683
	1.13339	0.162069	-0.253211	0.774426
	0.810851	0.974624	-0.204149	0.718714
	0.383136	0.702315	-0.0699853	-0.0360429
	1.19957	0.56641	0.724961	1.37453
	-0.461587	-0.41427	-0.479094	0.139585
