# Supplementary material for: The NMDA receptor antagonist ketamine impairs and delays context-dependent decision making in the parietal cortex
Source: Commun Biol. 2022 Jul 20;5:690. doi: 10.1038/s42003-022-03626-z (PMC9300646; doi:10.1038/s42003-022-03626-z)
Supplement: Supplementary file 7 — Supplementary Data 4 (new) [file 42003_2022_3626_MOESM7_ESM.xlsx]

## Sheet: fig.5c-f
		Onset time (ms)
		Direction-discrimination task		Depth-discrimination task
		Pre	Post	Pre	Post
		230	260	385	335
		290	275	260	290
		245	285	245	295
		265	350	240	325
		220	235	205	210
		245	310	250	330
		360	350	290	315
		185	190	245	330
		250	315	315	400
		285	375	140	135
		340	385	335	235
		145	165	260	310
		335	330	355	400
		295	350	185	245
		305	370	165	150
		180	225
		Onset slope (spikes^2/s^3)
		Direction-discrimination task		Depth-discrimination task
		Pre	Post	Pre	Post
		4.57123	7.75046	1.56839	9.18387
		1.71716	10.0838	5.16128	7.95935
		0.533752	2.47694	3.48276	1.18074
		6.70477	3.34786	1.45494	2.03021
		2.74222	8.32879	0.578517	4.24299
		6.26607	1.76132	17.9597	16.8732
		5.06341	3.35633	3.37667	8.14716
		1.00164	1.31812	2.47388	0.808672
		15.0954	13.8789	5.45281	4.04177
		4.38187	4.32675	0.982511	0.650195
		1.45923	4.13929	7.74075	4.25947
		0.275216	0.339257	2.68348	1.87443
		7.16837	1.72702	1.09731	2.23962
		0.712937	-0.0547273	3.86921	8.14378
		0.584527	0.923273	4.0013	2.97043
		4.26634	5.83133
