# Supplementary material for: The NMDA receptor antagonist ketamine impairs and delays context-dependent decision making in the parietal cortex
Source: Commun Biol. 2022 Jul 20;5:690. doi: 10.1038/s42003-022-03626-z (PMC9300646; doi:10.1038/s42003-022-03626-z)
Supplement: Supplementary file 8 — Supplementary Data 5 (new) [file 42003_2022_3626_MOESM8_ESM.xlsx]

## Sheet: fig.6c-f
	Neural sensitivity (spikes/(s*corr))
	Preferred stimulus		Anti-preferred stimulus		Onset time (ms)
	Pre	Post	Pre	Post	Pre	Post
	0.326244	0.287543	-0.237847	-0.26025	35	35
	0.0664238	0.0780777	0.00607774	0.0117541	50	45
	0.245672	0.318744	-0.155547	-0.14061	85	85
	0.164054	0.154212	-0.321569	-0.279869	85	105
	0.255039	0.304321	-0.186963	-0.211771	120	25
	0.120838	0.0219805	-0.0191077	-0.0695764	100	55
	-0.0177662	0.0430376	0.00449298	-0.0842838	30	115
	0.0842982	0.104917	-0.155929	-0.14947	45	125
	-0.00961128	-0.0434471	0.0106056	-0.0342278
