# Supplementary material for: The NMDA receptor antagonist ketamine impairs and delays context-dependent decision making in the parietal cortex
Source: Commun Biol. 2022 Jul 20;5:690. doi: 10.1038/s42003-022-03626-z (PMC9300646; doi:10.1038/s42003-022-03626-z)
Supplement: Supplementary file 9 — Supplementary Data 6 [file 42003_2022_3626_MOESM9_ESM.xlsx]

## Sheet: fig.7a
		Saline		Ketamine
	Time from ad	Number of fix error	Number of trial	Number of fix error	Number of trial
	-2.5	110	611	76	477
	-1.5	94	581	82	470
	-0.5	104	441	58	356
	0.5	112	476	89	397
	1.5	97	591	73	474
	2.5	131	601	145	483
	3.5	131	613	261	522
	4.5	123	615	292	504
	5.5	122	591	273	451
	6.5	110	581	267	423
	7.5	129	568	200	386
	8.5	100	570	208	380
	9.5	131	577	221	386
	10.5	127	577	176	371
	11.5	117	551	198	391
	12.5	123	562	247	439
	13.5	133	563	214	428
	14.5	114	574	228	435
	15.5	109	570	226	459
	16.5	108	555	189	424
	17.5	104	533	180	433
	18.5	109	550	170	430
	19.5	91	533	205	456
	20.5	111	544	179	458

## Sheet: fig.7b
	Inter-trial variance of eye movement (deg^2)
	Pre	Post
	0.0737218	0.00123677
	0.00119996	0.00197519
	0.00268221	0.000605536
	0.00200633	0.00172526
	0.000474764	0.00136294
	0.00116274	0.000572626
	0.00103992	0.000650269
	0.000568975	0.000474715
	0.00194056	0.00160772
	0.00110599	0.0014479
	0.00351497	0.000662201
	0.00104523	0.00148347
	0.000841996	0.00692477
	0.0101529	0.000425927
	0.00184172	0.00219264
	0.0247638	0.00180043
	0.00216978	0.00115891
	0.00150005	0.00725173
	0.00118446	0.000637427
	0.00171503	0.000371398
	0.0276564	0.000942473
	0.0010047	0.00101535
	0.00176973	0.00211551
	0.00206056	0.0163419
	0.000444622	0.00243455
	0.000788063	0.00178394
	0.000886356	0.00154933
	0.00103731	0.00206741
	0.0104725	0.0011885
	0.00623438	0.00116179
	0.00142999	0.0011801
	0.000907298	0.0017226
	0.010276	0.00036998
	0.000790715	0.000631424
	0.000457072	0.00079315
	0.000404465	0.00481397
	0.00227982	0.00193664
	0.000885855	0.00206541
	0.001632	0.000739132
	0.00138701	0.000908571
	0.000590181	0.0234058
	0.00070558	0.000363642
	0.000783293	0.00123008
	0.0010786	0.00299171
	0.000816677	0.010739
	0.00118899	0.00226264
	0.000691446	0.00235678
	0.000803741	0.00193057
	0.000660966	0.00378209
	0.00115497	0.00143194
	0.00119849	0.000738652
	0.000651443	0.00156843
	0.000807227	0.00239279
	0.00672655	0.000986078
	0.000929451	0.0017994
	0.00161425	0.00162409
	0.000772973	0.00217015
	0.000355588	0.0707246
	0.00222827	0.00201141
	0.000604432	0.00119041
	0.00122372	0.000746604
	0.00189204	0.00247823
	0.00122656	0.000655187
	0.000636871	0.0011366
	0.00067027	0.00217564
	0.00122868	0.00487099
	0.000938751	0.00621596
	0.00112928	0.00244764
	0.000678233	0.00222202
	0.000518694	0.00119469
	0.000334645	0.00131339
	0.00258691	0.00146239
	0.000744475	0.00352645
	0.00182273	0.00155445
	0.00114776	0.00107295
	0.000437793	0.000696475
	0.00231314	0.00231821
	0.000369933	0.00289787
	0.00735666	0.00232622
	0.00077441	0.0324908
	0.000441544	0.00174226
	0.00120352	0.00119329
	0.00107073	0.0013652
	0.00146602	0.000915254
	0.00574073	0.07064
	0.00178636	0.00133075
	0.00097397	0.00666466
	0.000941631	0.00239724
	0.00934982	0.00116733
	0.0347693	0.00180681
	0.00172305	0.000725603
	0.000970999	0.000431643
	0.000877001	0.000523413
	0.000322585	0.00275434
	0.00077252	0.0034034
	0.000815645	0.000840549
	0.0038894	0.00176266
	0.000254044	0.00120099
	0.000322421	0.0017575
	0.0004921	0.060294
	0.000812885	0.00205271
	0.000457172	0.000666267
	0.00149876	0.00828818
	0.0242637	0.00215657
	0.000825887	0.00351858
	0.00132715	0.00474376
	0.00281019	0.00313774
	0.000713108	0.00529944
	0.0208248	0.000982815
	0.000646495	0.00292894
	0.00119654	0.0078143
	0.000508783	0.00279296
	0.000579826	0.00165715
	0.0016367	0.00391041
	0.000916524	0.00158506
	0.000519797	0.0015998
	0.000820006	0.00579287
	0.000416827	0.00141165
	0.000790564	0.000877623
	0.000647745	0.00148212
	0.00567285	0.0023126
	0.000642281	0.0324764
	0.00104588	0.00102628
	0.00189548	0.00464436
	0.000537606	0.00164215
	0.00073544	0.000985675
	0.000958007	0.107409
	0.00991523	0.00140566
	0.000896501	0.0715479
	0.00170228	0.00436088
	0.00114088	0.107086
	0.00162431	0.000446063
	0.00147143	0.00106537
	0.00143309	0.00385574
	0.00102812	0.0739893
	0.000708349	0.00363982
	0.00421869	0.00113056
	0.000543212	0.000804257
	0.000532497	0.00486117
	0.000469048	0.139838
	0.000301435	0.00135
	0.00095663	0.00124194
	0.0191584	0.00181547
	0.000463872	0.00926641
	0.000600256	0.0361223
	0.00236865	0.00107158
	0.00103587	0.00147607
	0.000628987	0.000356485
	0.000672343	0.00625115
	0.000415497	0.00269545
	0.00110676	0.00678129
	0.00132755	0.00288558
	0.00156305	0.000946195
	0.000308077	0.00107176
	0.00154517	0.00145982
	0.000693683	0.0010032
	0.00029449	0.00202908
	0.0237965	0.0011471
	0.00110763	0.00566897
	0.00298193	0.00135117
	0.000812328	0.00305955
	0.00059738	0.00161211
	0.000368351	0.0025858
	0.000858876	0.00086637
	0.00174085	0.00161828
	0.000389783	0.00233903
	0.000735061	0.00210798
	0.000737832	0.000837452
	0.00111357	0.00184197
	0.000943878	0.00173136
	0.00106121	0.00564661
	0.00158827	0.00202375
	0.000337531	0.00281722
	0.00056055	0.00229318
	0.0021545	0.00245245
	0.000601405	0.000568733
	0.00111547	0.0983812
	0.000961803	0.00147104
	0.00154013	0.00211532
	0.0176274	0.00168748
	0.00120482	0.000867901
	0.00173599	0.00201976
	0.00104724	0.00187066
	0.000404336	0.000505716
	0.000294293	0.0710397
	0.000395902	0.000490519
	0.000302773	0.000879298
	0.000825834	0.00253556
	0.000956314	0.245253
	0.000647291	0.00224466
	0.000960011	0.00235541
	0.0223956	0.00725964
	0.000228037	0.0460267
	0.00246387	0.0196541
	0.000893083	0.00102339
	0.00572761	0.00339801
	0.00365599	0.000755242
	0.000755815	0.000499877
	0.00132619	0.000354093
	0.00106257	0.00250338
	0.000892404	0.000868312
	0.00098598	0.00102679
	0.00133859	0.000654619
	0.000617224	0.0332358
	0.000946917	0.0017924
	0.000491625	0.00126615
	0.00190236	0.00100947
	0.000587179	0.040394
	0.00141439	0.000871142
	0.000552378	0.000994239
	0.000419226	0.00260248
	0.000739662	0.00770418
	0.0228172	0.00114509
	0.00074771	0.000472818
	0.000224215	0.000643751
	0.000347884	0.00154485
	0.000399911	0.00301834
	0.00141038	0.000791015
	0.000668259	0.00307645
	0.000361771	0.00158237
	0.000870865	0.00276927
	0.00285052	0.00102312
	0.00168915	0.205544
	0.00325051	0.00115661
	0.00124256	0.0028244
	0.000899677	0.00163595
	0.00139276	0.00187981
	0.000617781	0.00258859
	0.0012995	0.00137627
	0.00476505	0.00212605
	0.00108482	0.00142159
	0.000627094	0.00172029
	0.00125056	0.00421017
	0.00127705	0.00509085
	0.000794159	0.00250194
	0.000498371	0.000659682
	0.000614163	0.00100089
	0.000300905	0.000809541
	0.000498778	0.00223203
	0.000859379	0.000827232
	0.000549028	0.00133933
	0.000842279	0.00704499
	0.000795887	0.00817347
	0.000555499	0.00217433
	0.000864989	0.0025263
	0.000561397	0.00142171
	0.000470735	0.00130117
	0.00093469	0.00284476
	0.00112437	0.00463459
	0.000489229	0.00161408
	0.00116168	0.00221523
	0.000774707	0.00104354
	0.000595654	0.000737963
	0.00145623	0.00148482
	0.00226294	0.00079232
	0.00109161	0.0619217
	0.00118134	0.00154865
	0.000743473	0.00544843
	0.00186381	0.00273194
	0.00067248	0.00167881
	0.000938842	0.00121087
	0.00232714	0.000853947
	0.00048217	0.00118661
	0.00136843	0.00189096
	0.000503682	0.000773603
	0.000612674	0.00401533
	0.00105073	0.00108804
	0.000607256	0.00115688
	0.000547259	0.000558168
	0.000818026	0.00079916
	0.00127972	0.00254489
	0.00560417	0.00104293
	0.00717578	0.00189589
	0.000685813	0.00150318
	0.000863517	0.000864612
	0.0274112	0.00177372
	0.00095456	0.00162857
	0.00207125	0.00081479
	0.00112156	0.00191237
	0.0011342	0.000991303
	0.000656667	0.00124086
	0.00056011	0.0014019
	0.000713948	0.00127085
	0.00115936	0.0739885
	0.0011427	0.00160391
	0.00113496	0.000659013
	0.00119854	0.000809704
	0.0118214	0.00428942
	0.00131701	0.0217878
	0.00188392	0.000525177
	0.00211088	0.000664392
	0.000314119	0.00146215
	0.000670623	0.00152354
	0.0021691	0.00103203
	0.00179244	0.00125347
	0.00160213	0.00162066
	0.00111252	0.00132661
	0.0196755	0.00106326
	0.000706084	0.00160974
	0.0203917	0.00100382
	0.00171092	0.00110082
	0.00065579	0.00242789
	0.00188615	0.000863334
	0.0159041	0.000636916
	0.00171243	0.000691524
	0.00138722	0.00117253
	0.00114804	0.000676235
	0.00134864	0.00273008
	0.00027465	0.000339395
	0.000500937	0.000547522
	0.00196294	0.000853364
	0.0012467	0.000720467
	0.000628017	0.0113993
	0.000656903	0.00122349
	0.0037095	0.00109499
	0.000615749	0.000775493
	0.000903876	0.00100214
	0.000526208	0.00138481
	0.000397159	0.00363424
	0.000965097	0.00120983
	0.00045477	0.00107204
	0.00176619	0.001832
	0.0016402	0.00462571
	0.00110203	0.00140268
	0.00218773	0.00132779
	0.000730259	0.0353577
	0.00982418	0.00119899
	0.000656795	0.00103799
	0.000809583	0.000376617
	0.00105715	0.00153792
	0.000774199	0.000728602
	0.000913758	0.00183116
	0.000909013	0.00176978
	0.00109742	0.00134849
	0.000311182	0.0112359
	0.000962415	0.000988941
	0.0173328	0.00109165
	0.0168831	0.00218667
	0.000888313	0.00334727
	0.00108414	0.0009072
	0.001239	0.00157419
	0.000244681	0.00118415
	0.000497633	0.000548306
	0.000850394	0.00199478
	0.000322068	0.000216884
	0.000821378	0.00215555
	0.00136359	0.000806899
	0.00106843	0.000828488
	0.00109454	0.0383117
	0.00378907	0.000625546
	0.00120537	0.00167874
	0.00783658	0.0302249
	0.000610532	0.00249616
	0.00174793	0.000768068
	0.00128453	0.0122793
	0.00128615	0.00303011
	0.00744141	0.00186835
	0.00972056	0.001455
	0.00267168	0.000892767
	0.00158982	0.0194454
	0.00458273	0.000661389
	0.00179137	0.00310798
	0.000588107	0.00059509
	0.000724246	0.000701384
	0.00112472	0.00147806
	0.00150416	0.000560698
	0.000395039	0.025887
	0.000674357	0.00544581
	0.00151324	0.00103054
	0.000694989	0.0218341
	0.000806593	0.00092311
	0.00646396	0.000731849
	0.000333533	0.0014873
	0.00131037	0.001117
	0.00734603	0.000745614
	0.0010419	0.000625197
	0.000459343	0.00193763
	0.00134041	0.000892396
	0.00161319	0.00108941
	0.00139549	0.0307685
	0.000467778	0.000919365
	0.000420293	0.00102642
	0.00235157	0.00166775
	0.00112426	0.00134784
	0.000728204	0.00182027
	0.000723659	0.00103448
	0.000770711	0.000815981
	0.000521879	0.00452911
	0.0010886	0.00150007
	0.00200595	0.000906096
	0.0186399	0.00134612
	0.000582236	0.00120953
	0.000419388	0.00107331
	0.00139702	0.000782543
	0.000621331	0.000477919
	0.000624234	0.00208811
	0.0032781	0.00123096
	0.000890975	0.00155528
	0.000290556	0.000925393
	0.000776734	0.0012847
	0.00114752	0.0015504
	0.000284694	0.000841078
	0.000500889	0.000490381
	0.00122736	0.00117816
	0.00127487	0.0303357
	0.0014827	0.0414774
	0.00125664	0.000737321
	0.00112005	0.00159012
	0.000754068	0.00216901
	0.00128452	0.00123147
	0.00152765	0.00224212
	0.00126667	0.000564856
	0.000687531	0.0034391
	0.000715364	0.000528231
	0.000563272	0.000343798
	0.000574682	0.000931075

## Sheet: fig.7c
	Median inter-trial variance of eye movement (deg^2)
	Raw data set		Eye-movement equaled data set
	Pre	Post	Pre	Post
	0.0010943	0.00127228	0.0010724	0.0010697
	0.000967781	0.00133747	0.00110552	0.0011131
	0.000995339	0.00151336	0.0011479	0.00120526
	0.000974026	0.00132597	0.00103713	0.00103904
	0.00112886	0.00143426	0.00115306	0.00116156
	0.00114117	0.00124071	0.00110413	0.0011173
	0.00106334	0.00207641	0.00122135	0.00130513
	0.000968589	0.00178142	0.001269	0.00127501
	0.00114852	0.00150838	0.00113071	0.00107076
	0.00146191	0.00152883	0.00136958	0.00138304
	0.0011869	0.00210176	0.00120701	0.00130969
	0.00130382	0.00192762	0.0011948	0.00120545
	0.00174557	0.00276108	0.00162464	0.00160224
	0.00154022	0.00201403	0.00142282	0.00141756
	0.00212778	0.00280033	0.00193344	0.00179526
	0.00169818	0.00220145	0.00149826	0.00163981
	0.00178332	0.002873	0.00178595	0.00177865
	0.0018277	0.00156713	0.00151613	0.00148644
	0.00293467	0.0033339	0.00226472	0.00221827
	0.00200941	0.00298664	0.00167455	0.00170281
	0.00271467	0.0030356	0.00222877	0.00238729
	0.00216091	0.00159298	0.00155712	0.00150287

## Sheet: fig.7d-e
	Sensitivity to binocualr correlation				Onset time (ms)
	Behavior		LIP neuron		Direction-discrimination task		Depth-discrimination task
	Pre	Post	Pre	Post	Pre	Post	Pre	Post
	0.207485	0.25974	-0.76495	-0.542972	230	260	255	285
	0.273789	0.22734	1.3788	2.6519	295	285	310	310
	-0.0452632	0.156198	0.723309	-0.237177	260	285	230	330
	0.0539893	0.275749	-0.0414698	1.13922	275	340	115	245
	0.0438593	0.123811	-0.197774	1.12834	205	185	195	205
	0.122003	0.272001	-2.45355	-0.346135	255	340	245	325
	0.0603857	0.268584	-1.60182	-0.340253	345	375	385	190
	0.279048	0.507378	-0.906893	1.08126	200	230	240	340
	0.168842	0.417651	0.513431	-0.0465003	270	370	315	405
	-0.115003	0.143849	-0.206796	-0.463124	285	385	140	130
	-0.0152125	-0.23236	-0.546931	-0.486526	425	395	315	410
	0.000903399	0.122897	0.381144	0.105492	140	165	345	395
	-0.213824	0.120882	0.518522	1.60187	350	365	345	360
	0.00286533	0.0898669	-0.150778	-0.536617	305	285	155	250
	0.0247439	0.113983	0.107689	1.25858	295	355	170	145
	0.169844	0.284614	0.587846	0.0145322	170	220
	0.128836	0.0682459	-0.147486	-0.051693
	0.134319	0.125653	-0.282833	0.738308
	0.124292	0.0804344	-0.227719	0.713005
	0.144305	0.111262	-0.0699853	0.0175558
	0.42722	0.342146	0.662466	1.2778
	0.328771	0.491191	-0.0734127	0.249209
	0.131972	0.222375
	0.298515	0.476155
	0.0614998	0.0615872
	0.0846232	0.0194361
	-0.043394	0.00171796
	-0.119154	-0.0325868
	-0.0222715	0.105309
	-0.0541432	0.0760666
	0.129067	0.226736
